# Supplementary material for: Glycolysis Dependency as a Hallmark of SF3B1-Mutated Cells
Source: Cancers (Basel). 2022 Apr 24;14(9):2113. doi: 10.3390/cancers14092113 (PMC9101609; doi:10.3390/cancers14092113)
Supplement: Supplementary file 1 [file cancers-14-02113-s001.zip]

Archive with 2 entries (2 files):
- Supplementary_Figures.pptx
- Supplementary_Tables.xlsx
