# Supplementary material for: Glycolysis Dependency as a Hallmark of SF3B1-Mutated Cells
Source: Cancers (Basel). 2022 Apr 24;14(9):2113. doi: 10.3390/cancers14092113 (PMC9101609; doi:10.3390/cancers14092113)
Supplement: Supplementary file 1 [file cancers-14-02113-s001.zip › Supplementary_Tables.xlsx]

## Sheet: Supp Table 1. Splicing junc
Supplementary Table 1. Differentially-expressed splice junctions in SF3B1R625G versus SF3B1WT Mel202 cells.
Gene symbol	Id	Strand	Splicing type	Log2FC
ARMC9	chr2:232196610-232209686	+	Acceptor	-3.36342
MTERFD3	chr12:107379004-107380746	-	Acceptor	-3.23695
SLC4A3	chr2:220498180-220498601	+	Acceptor	-2.90962
BCL2L1	chr20:30310134-30311666	-	Acceptor	-2.46503
IDUA	chr4:995352-995466	+	Acceptor	-2.46423
ATP5C1	chr10:7844818-7849621	+	Acceptor	-2.42838
PILRB	chr7:99943592-99947421	+	Acceptor	-2.37385
NSMCE4A	chr10:123733597-123734388	-	Acceptor	-2.37271
DPH5	chr1:101458297-101460665	-	Acceptor	-2.3613
ROMO1	chr20:34287374-34287554	+	Not acceptor	-2.35839
GAS8	chr16:90094131-90097706	+	Acceptor	-2.1631
SYNE2	chr14:64681189-64682003	+	Acceptor	-2.13755
FGFR1	chr8:38285954-38287199	-	Not acceptor	-2.09769
ARMC9	chr2:232146847-232156065	+	Acceptor	-2.04356
MICAL1	chr6:109767066-109767338	-	Acceptor	-2.03824
FGFR1	chr8:38271323-38271435	-	Acceptor	-2.03763
PAM	chr5:102355548-102363888	+	Acceptor	-2.03164
CCDC74A	chr2:132287265-132288349	+	Acceptor	-2.02583
FGFR1	chr8:38287467-38314873	-	Acceptor	-2.00912
PTP4A3	chr8:142433448-142435147	+	Not acceptor	-1.99743
SYNE2	chr14:64682073-64682965	+	Not acceptor	-1.98558
PAM	chr5:102363943-102364590	+	Not acceptor	-1.98395
WARS	chr14:100828259-100841619	-	Acceptor	-1.95679
PAM	chr5:102361039-102363888	+	Acceptor	-1.9448
PAM	chr5:102361039-102363885	+	Acceptor	-1.93726
FGFR1	chr8:38275892-38277050	-	Not acceptor	-1.93583
MAP2	chr2:210588412-210590432	+	Not acceptor	-1.92938
MAPT	chr17:44074031-44091608	+	Acceptor	-1.92365
KIAA0196	chr8:126051202-126052036	-	Acceptor	-1.92191
NSMCE4A	chr10:123719111-123719872	-	Acceptor	-1.91475
P4HA2	chr5:131531174-131533898	-	Not acceptor	-1.90222
NSMCE4A	chr10:123718926-123719015	-	Not acceptor	-1.89722
XPO6	chr16:28164107-28164250	-	Not acceptor	-1.88261
MARK3	chr14:103964866-103969218	+	Acceptor	-1.85966
TPP2	chr13:103297360-103298643	+	Acceptor	-1.85136
HP1BP3	chr1:21076469-21083658	-	Acceptor	-1.84802
NBAS	chr2:15307448-15326865	-	Acceptor	-1.84683
P4HA2	chr5:131533965-131534571	-	Acceptor	-1.84404
PAM	chr5:102355548-102360837	+	Acceptor	-1.84351
FGFR1	chr8:38285612-38285863	-	Not acceptor	-1.83631
PAM	chr5:102355548-102360834	+	Acceptor	-1.83355
ZDHHC16	chr10:99214557-99215470	+	Acceptor	-1.82479
PAM	chr5:102310141-102325975	+	Not acceptor	-1.81162
FIG4	chr6:110085186-110086215	+	Acceptor	-1.80297
COMT	chr22:19951823-19954686	+	Acceptor	-1.8008
SHF	chr15:45460332-45467416	-	Acceptor	-1.79598
FGFR1	chr8:38285612-38285869	-	Not acceptor	-1.78628
AHSA2	chr2:61408541-61410681	+	Acceptor	-1.78485
ARMC9	chr2:232063656-232070910	+	Not acceptor	-1.78251
HYI	chr1:43917685-43917875	-	Acceptor	-1.7794
RAP1GAP	chr1:21976290-21995746	-	Not acceptor	-1.76883
ENOSF1	chr18:683381-685920	-	Acceptor	-1.76883
IDUA	chr4:981738-994399	+	Not acceptor	-1.7522
PTP4A3	chr8:142432446-142433392	+	Acceptor	-1.74962
HYI	chr1:43916983-43917080	-	Not acceptor	-1.74719
TSC22D1	chr13:45010232-45147298	-	Acceptor	-1.74603
NASP	chr1:46072264-46072992	+	Acceptor	-1.7382
MAST2	chr1:46499939-46500498	+	Acceptor	-1.73548
AHSA2	chr2:61410798-61411846	+	Not acceptor	-1.73157
ITM2C	chr2:231740524-231742114	+	Acceptor	-1.72419
ARMC9	chr2:232104755-232121298	+	Not acceptor	-1.722
ANK2	chr4:114296103-114302612	+	Not acceptor	-1.72007
FASTKD1	chr2:170388001-170393736	-	Acceptor	-1.71041
ARMC9	chr2:232081507-232087440	+	Not acceptor	-1.70256
PTP4A3	chr8:142437925-142441026	+	Not acceptor	-1.70026
DIP2A	chr21:47970658-47971546	+	Acceptor	-1.69183
PAM	chr5:102296934-102309819	+	Acceptor	-1.69114
BCL2L1	chr20:30310134-30310420	-	Acceptor	-1.69104
PIGF	chr2:46815319-46819613	-	Acceptor	-1.68844
TTI1	chr20:36631179-36634598	-	Acceptor	-1.68281
MAPT	chr17:44039837-44055740	+	Acceptor	-1.67364
SPHK2	chr19:49122947-49123658	+	Not acceptor	-1.66783
MFF	chr2:228207536-228220392	+	Acceptor	-1.66667
ARMC9	chr2:232100095-232104655	+	Acceptor	-1.66186
PILRB	chr7:99954507-99955842	+	Acceptor	-1.66043
CAPN3	chr15:42698142-42701500	+	Acceptor	-1.65626
LAS1L	chrX:64744495-64744844	-	Acceptor	-1.64516
CSAD	chr12:53564287-53565665	-	Acceptor	-1.63645
SH3BP2	chr4:2829402-2833297	+	Acceptor	-1.63636
CALHM2	chr10:105210940-105211912	-	Acceptor	-1.63476
NA	chr1:149576701-149577607	+	Acceptor	-1.63028
PTP4A3	chr8:142435241-142437038	+	Acceptor	-1.62899
ANK2	chr4:114294606-114295919	+	Acceptor	-1.62612
MAPT	chr17:44087769-44091608	+	Not acceptor	-1.62441
PTP4A3	chr8:142437170-142437849	+	Acceptor	-1.61869
HSF4	chr16:67201126-67201406	+	Acceptor	-1.61577
NA	chr3:37892984-37903191	-	Acceptor	-1.61415
PIGF	chr2:46808731-46815213	-	Not acceptor	-1.61315
MARK3	chr14:103958372-103964838	+	Acceptor	-1.60887
PTP4A3	chr8:142432446-142435147	+	Acceptor	-1.60601
MTERF	chr7:91456795-91509368	-	Acceptor	-1.60432
AHSA2	chr2:61413633-61413751	+	Acceptor	-1.59376
MROH1	chr8:145313818-145314142	+	Acceptor	-1.58466
TNFRSF14	chr1:2487472-2488023	+	Not acceptor	-1.57748
SERBP1	chr1:67890643-67890765	-	Acceptor	-1.56701
GTF2IRD2	chr7:74223511-74225429	-	Acceptor	-1.56481
RECQL	chr12:21627914-21628401	-	Acceptor	-1.56417
BRD9	chr5:865697-870587	-	Acceptor	-1.55833
RTF1	chr15:41762591-41763369	+	Acceptor	-1.5572
PRKDC	chr8:48691655-48694938	-	Acceptor	-1.53865
CALHM2	chr10:105207326-105209143	-	Not acceptor	-1.53528
ZNF692	chr1:249145147-249148135	-	Acceptor	-1.5346
NASP	chr1:46074010-46078840	+	Not acceptor	-1.52569
SEPT2	chr2:242274628-242275389	+	Acceptor	-1.52107
APBB3	chr5:139941287-139941684	-	Acceptor	-1.50579
LAS1L	chrX:64744143-64744443	-	Not acceptor	-1.50404
TPR	chr1:186300714-186301326	-	Acceptor	-1.50204
MSTO1	chr1:155583525-155583849	+	Not acceptor	-1.49158
DYNLL1	chr12:120934020-120934218	+	Acceptor	-1.49083
NOP58	chr2:203160561-203162101	+	Acceptor	-1.49023
LIG3	chr17:33319712-33321294	+	Acceptor	-1.48983
NAGLU	chr17:40690774-40695045	+	Acceptor	-1.4837
ACOT8	chr20:44472361-44472901	-	Acceptor	-1.47954
ENOSF1	chr18:675403-678695	-	Acceptor	-1.47516
GTF2IRD2B	chr7:74550868-74552591	+	Acceptor	-1.46979
ARMC9	chr2:232063413-232070910	+	Not acceptor	-1.46854
PAM	chr5:102361039-102364590	+	Acceptor	-1.46632
ZCCHC11	chr1:52902636-52903891	-	Acceptor	-1.46075
GAS8	chr16:90104257-90106707	+	Acceptor	-1.45472
TMCC2	chr1:205240384-205240940	+	Acceptor	-1.45399
MAPT	chr17:44055807-44064405	+	Not acceptor	-1.44036
PAM	chr5:102296934-102325975	+	Acceptor	-1.43983
PIP4K2A	chr10:22862387-22896855	-	Acceptor	-1.43651
EXOSC8	chr13:37578699-37580093	+	Acceptor	-1.43167
CC2D2A	chr4:15581795-15587779	+	Acceptor	-1.42689
SEPT2	chr2:242255398-242263630	+	Acceptor	-1.42677
MARK3	chr14:103964866-103966492	+	Acceptor	-1.4263
LSM14A	chr19:34699957-34706500	+	Acceptor	-1.42394
DLG1	chr3:196792320-196792578	-	Acceptor	-1.42097
UXS1	chr2:106781241-106782511	-	Acceptor	-1.41805
RBM26	chr13:79918930-79927287	-	Not acceptor	-1.41686
ABCB7	chrX:74291519-74293523	-	Acceptor	-1.40912
ITFG1	chr16:47347735-47399698	-	Acceptor	-1.40329
PAM	chr5:102355548-102364590	+	Acceptor	-1.4023
FKBP11	chr12:49317388-49317564	-	Acceptor	-1.3985
SGSM3	chr22:40798210-40800312	+	Acceptor	-1.39632
PDZD4	chrX:153072825-153073814	-	Not acceptor	-1.39429
TMEM14C	chr6:10723475-10724802	+	Acceptor	-1.39195
FKBP7	chr2:179334510-179341788	-	Acceptor	-1.38851
IDS	chrX:148573199-148577876	-	Acceptor	-1.38378
MAST2	chr1:46499939-46500209	+	Acceptor	-1.37579
ZNF771	chr16:30418986-30419365	+	Acceptor	-1.37374
MUM1	chr19:1358700-1360134	+	Not acceptor	-1.37187
ATG4B	chr2:242592785-242592926	+	Not acceptor	-1.36238
HSF4	chr16:67201126-67201377	+	Acceptor	-1.35644
INPP5B	chr1:38344165-38345756	-	Acceptor	-1.35467
NASP	chr1:46082376-46083134	+	Acceptor	-1.34295
GAS8	chr16:90102096-90102788	+	Not acceptor	-1.34191
NA	chr12:11001007-11126253	-	Acceptor	-1.34008
MUM1	chr19:1358464-1358586	+	Acceptor	-1.33781
GK5	chr3:141904636-141904770	-	Acceptor	-1.33265
MYL6B	chr12:56549377-56551251	+	Acceptor	-1.33016
NA	chr22:24029183-24032422	-	Acceptor	-1.32806
FAM228B	chr2:24358058-24362239	+	Acceptor	-1.32668
STARD3	chr17:37814776-37815303	+	Acceptor	-1.32414
HRSP12	chr8:99120980-99129259	-	Acceptor	-1.31927
NA	chr16:54954323-54957496	-	Acceptor	-1.31162
SRRM1	chr1:24989296-24989673	+	Acceptor	-1.30849
NAGLU	chr17:40690774-40693056	+	Acceptor	-1.30787
SEPT2	chr2:242255026-242263630	+	Not acceptor	-1.30439
ELP2	chr18:33744631-33747063	+	Acceptor	-1.29706
SEPT2	chr2:242263657-242265407	+	Acceptor	-1.29629
FGFR1OP	chr6:167427056-167435896	+	Not acceptor	-1.29009
ATG4B	chr2:242590751-242592721	+	Acceptor	-1.27845
DRG2	chr17:18009785-18010467	+	Not acceptor	-1.2764
SKIV2L	chr6:31936316-31936462	+	Acceptor	-1.2748
NA	chr22:24029183-24032418	-	Not acceptor	-1.26871
NACC2	chr9:138903871-138905044	-	Acceptor	-1.26823
SRRM1	chr1:24989716-24993305	+	Not acceptor	-1.26778
NA	chr16:89778631-89779096	+	Acceptor	-1.25854
ANKHD1|ANKHD1-EIF4EBP3	chr5:139815843-139818045	+	Acceptor	-1.25525
MACF1	chr1:39945682-39950272	+	Acceptor	-1.24927
MICAL1	chr6:109767616-109767898	-	Not acceptor	-1.24441
CTPS1	chr1:41473218-41474330	+	Not acceptor	-1.23712
DLST	chr14:75356053-75356599	+	Acceptor	-1.23433
GAS8	chr16:90089133-90094043	+	Not acceptor	-1.22425
CLSTN1	chr1:9796101-9797555	-	Not acceptor	-1.22394
FDPS	chr1:155278757-155279854	+	Acceptor	-1.21857
CLSTN1	chr1:9797613-9801151	-	Acceptor	-1.21437
SAFB2	chr19:5595509-5598803	-	Acceptor	-1.21373
MARK3	chr14:103933529-103934417	+	Acceptor	-1.20919
APBB3	chr5:139940090-139940223	-	Acceptor	-1.20184
ELP2	chr18:33724998-33725910	+	Acceptor	-1.1999
SEPT2	chr2:242289619-242291381	+	Acceptor	-1.19383
ITFG1	chr16:47462810-47485306	-	Acceptor	-1.18562
GAS8	chr16:90099333-90102040	+	Acceptor	-1.18306
IDS	chrX:148571972-148573068	-	Not acceptor	-1.18075
NASP	chr1:46068038-46070607	+	Acceptor	-1.18034
MICAL1	chr6:109768644-109768883	-	Acceptor	-1.17533
SPIDR	chr8:48641610-48641973	+	Not acceptor	-1.1593
SEPT2	chr2:242265529-242274540	+	Not acceptor	-1.14349
UXS1	chr2:106710614-106715171	-	Acceptor	-1.14196
TPP2	chr13:103317276-103326632	+	Not acceptor	-1.14105
CTPS1	chr1:41471767-41473120	+	Acceptor	-1.13436
ZBED5	chr11:10876634-10877690	-	Acceptor	-1.13265
SGSM2	chr17:2275783-2276246	+	Acceptor	-1.12674
GUSB	chr7:65439389-65439512	-	Acceptor	-1.10939
PHYKPL	chr5:177649582-177649852	-	Acceptor	-1.09931
SPIDR	chr8:48639856-48641494	+	Acceptor	-1.0958
FDPS	chr1:155278868-155279854	+	Acceptor	-1.08639
DYNC1I2	chr2:172602438-172604288	+	Acceptor	-1.08145
ELP2	chr18:33739794-33739920	+	Acceptor	-1.07004
GAS8	chr16:90094131-90097597	+	Acceptor	-1.06125
ELP2	chr18:33718836-33721099	+	Acceptor	-1.05827
SPIDR	chr8:48203727-48206455	+	Acceptor	-1.05193
FAM136A	chr2:70528736-70529056	-	Acceptor	-1.04636
NA	chr1:206626727-206628223	+	Acceptor	-1.03447
NASP	chr1:46056943-46067926	+	Not acceptor	-1.03314
PHYKPL	chr5:177649936-177651448	-	Not acceptor	-1.02999
PHYKPL	chr5:177642432-177649355	-	Acceptor	-1.01426
IQCK	chr16:19746773-19775169	+	Acceptor	-1.0126
HACL1	chr3:15614750-15616483	-	Acceptor	-1.00346
ENTPD6	chr20:25199251-25201867	+	Acceptor	1.00287
WRNIP1	chr6:2766679-2768924	+	Acceptor	1.02307
STX4	chr16:31045436-31045524	+	Acceptor	1.02912
NA	chr17:66098101-66110562	+	Acceptor	1.04468
BFAR	chr16:14738467-14742244	+	Acceptor	1.04768
PXDC1	chr6:3737431-3738290	-	Acceptor	1.05224
RXRB	chr6:33163244-33163346	-	Acceptor	1.0942
GGA3	chr17:73239652-73242589	-	Acceptor	1.10834
PACRGL	chr4:20726512-20728907	+	Not acceptor	1.11836
ENTPD6	chr20:25188034-25190484	+	Not acceptor	1.13215
TMEM254	chr10:81850188-81850552	+	Not acceptor	1.14273
MLPH	chr2:238434449-238435971	+	Acceptor	1.14346
PPT2|PPT2-EGFL8	chr6:32123561-32123647	+	Acceptor	1.14472
TSPAN14	chr10:82228444-82248972	+	Not acceptor	1.14906
PACRGL	chr4:20715163-20726430	+	Acceptor	1.16476
PDCD4	chr10:112650429-112653848	+	Acceptor	1.16808
PPT2|PPT2-EGFL8	chr6:32122961-32123464	+	Not acceptor	1.17433
LETMD1	chr12:51442969-51449617	+	Acceptor	1.18229
RGL2	chr6:33261713-33261810	-	Acceptor	1.18243
NA	chr22:24037705-24042912	-	Not acceptor	1.18287
IST1	chr16:71956584-71958671	+	Acceptor	1.18788
PEX5	chr12:7342813-7342957	+	Not acceptor	1.19043
PDCD4	chr10:112654281-112655705	+	Not acceptor	1.19221
PDCD4	chr10:112631777-112635723	+	Acceptor	1.1942
ZCCHC17	chr1:31791084-31791955	+	Not acceptor	1.1947
C6orf106	chr6:34574682-34622401	-	Acceptor	1.20587
CMTR1	chr6:37443693-37443901	+	Not acceptor	1.20705
TRIM39	chr6:30295474-30296665	+	Acceptor	1.20792
MVP	chr16:29831832-29841794	+	Acceptor	1.20907
NA	chr18:5241889-5243592	+	Not acceptor	1.21224
PDCD4	chr10:112653957-112654169	+	Acceptor	1.2137
EIF3F	chr11:8013519-8013630	+	Not acceptor	1.21754
TCTN3	chr10:97444382-97446251	-	Acceptor	1.21894
PPT2|PPT2-EGFL8	chr6:32122555-32122806	+	Acceptor	1.22133
LETMD1	chr12:51442969-51447594	+	Acceptor	1.22649
RXRB	chr6:33167194-33168018	-	Acceptor	1.23806
BAG6	chr6:31612192-31612301	-	Acceptor	1.24029
PTGES3L-AARSD1|AARSD1	chr17:41107385-41107858	-	Acceptor	1.24125
PACSIN2	chr22:43272340-43272893	-	Not acceptor	1.24328
TMEM254	chr10:81841961-81850135	+	Acceptor	1.24401
PPT2|PPT2-EGFL8	chr6:32122555-32123464	+	Acceptor	1.24535
NA	chr17:74553940-74554455	+	Acceptor	1.24655
NA	chrX:62652372-62729823	-	Not acceptor	1.25094
CYFIP1	chr15:22892782-22925749	+	Acceptor	1.2539
GPNMB	chr7:23313234-23313672	+	Acceptor	1.26054
INPP1	chr2:191213758-191224764	+	Not acceptor	1.26099
PDCD4	chr10:112647645-112649290	+	Acceptor	1.27038
PDCD4	chr10:112635829-112640990	+	Acceptor	1.2754
ADIPOR1	chr1:202914324-202915566	-	Acceptor	1.27633
PACSIN2	chr22:43280568-43284648	-	Not acceptor	1.28132
BOD1	chr5:173036438-173043202	-	Acceptor	1.28187
PACSIN2	chr22:43273017-43275053	-	Acceptor	1.28786
SLC41A3	chr3:125752522-125769740	-	Not acceptor	1.29361
BAG6	chr6:31611972-31612083	-	Acceptor	1.29993
NADSYN1	chr11:71174532-71175078	+	Acceptor	1.30236
GBA2	chr9:35741906-35744293	-	Acceptor	1.30409
RIPK2	chr8:90770462-90777568	+	Acceptor	1.30436
PYGB	chr20:25255360-25257281	+	Acceptor	1.30988
RRP8	chr11:6623495-6624633	-	Acceptor	1.3119
SERPINB1	chr6:2840829-2841449	-	Not acceptor	1.31295
EMC10	chr19:50979981-50981185	+	Not acceptor	1.31498
PRRC2A	chr6:31596017-31596920	+	Not acceptor	1.31599
PACSIN2	chr22:43289620-43308026	-	Not acceptor	1.31626
RTFDC1	chr20:55088485-55092161	+	Acceptor	1.32048
PACRGL	chr4:20703845-20706088	+	Not acceptor	1.32385
FASTK	chr7:150777010-150777295	-	Not acceptor	1.33209
INCENP	chr11:61908517-61908971	+	Acceptor	1.3444
C9orf156	chr9:100672899-100675154	-	Not acceptor	1.34479
POLR1D	chr13:28222591-28224178	+	Acceptor	1.34735
TSPAN14	chr10:82264535-82266983	+	Acceptor	1.35016
LETMD1	chr12:51450286-51451788	+	Acceptor	1.35057
PPP2R5A	chr1:212459634-212506838	+	Acceptor	1.35284
ST7	chr7:116772015-116776134	+	Acceptor	1.36065
TYR	chr11:89021700-89028310	+	Acceptor	1.3626
TSG101	chr11:18503010-18503176	-	Acceptor	1.36515
TSPAN14	chr10:82269228-82271899	+	Not acceptor	1.36734
NA	chr6:32121614-32122014	-	Not acceptor	1.36895
INCENP	chr11:61908984-61912453	+	Not acceptor	1.37383
ZCCHC17	chr1:31783012-31791013	+	Acceptor	1.37545
FLNB	chr3:58127657-58128376	+	Not acceptor	1.38023
TSPAN14	chr10:82249071-82264483	+	Acceptor	1.38037
DEAF1	chr11:691599-693488	-	Not acceptor	1.3908
PXDC1	chr6:3738383-3751509	-	Acceptor	1.39298
BAG6	chr6:31612005-31612083	-	Acceptor	1.39617
AP2B1	chr17:34035029-34036242	+	Not acceptor	1.39839
GORASP1	chr3:39141946-39142237	-	Acceptor	1.40201
NA	chr4:20703508-20703763	+	Acceptor	1.40328
SMPD1	chr11:6415272-6415407	+	Acceptor	1.4038
ITPK1	chr14:93483147-93581413	-	Acceptor	1.41564
NTAN1	chr16:15141408-15149747	-	Acceptor	1.42217
ULK3	chr15:75135016-75135344	-	Acceptor	1.42612
TAF11	chr6:34846498-34848065	-	Acceptor	1.42765
PSME2	chr14:24615106-24615416	-	Acceptor	1.43164
RTFDC1	chr20:55047472-55048356	+	Not acceptor	1.43485
POLR2C	chr16:57504042-57504122	+	Acceptor	1.44507
NUDT17	chr1:145587552-145587719	-	Acceptor	1.44673
SMNDC1	chr10:112060495-112063225	-	Acceptor	1.45026
TYR	chr11:89018123-89021605	+	Acceptor	1.45054
ABCF3	chr3:183904664-183905151	+	Acceptor	1.45887
RAB38	chr11:87907514-87908350	-	Acceptor	1.46272
SKIV2L	chr6:31936316-31936399	+	Acceptor	1.46387
ZNF219	chr14:21561464-21561744	-	Acceptor	1.4652
CIRBP	chr19:1273715-1274305	+	Not acceptor	1.47224
NA	chr10:1068724-1081242	+	Acceptor	1.47242
FAM193B	chr5:176980804-176981249	-	Acceptor	1.47629
TSPAN14	chr10:82214128-82228302	+	Acceptor	1.48362
EHMT2	chr6:31856525-31857004	-	Acceptor	1.48404
NRP2	chr2:206631528-206640969	+	Acceptor	1.48438
NEURL4	chr17:7222011-7222368	-	Acceptor	1.48984
PRKCD	chr3:53195445-53212419	+	Acceptor	1.49299
DAAM2	chr6:39867985-39869077	+	Acceptor	1.49461
MPC1	chr6:166779551-166780282	-	Acceptor	1.50029
TSPAN14	chr10:82214128-82248972	+	Acceptor	1.5066
RCCD1	chr15:91499114-91499841	+	Not acceptor	1.507
SUCLG1	chr2:84663252-84668170	-	Acceptor	1.50861
RNLS	chr10:90069234-90074222	-	Acceptor	1.50931
TRPM1	chr15:31373642-31393859	-	Acceptor	1.51396
PRDM4	chr12:108138460-108140051	-	Acceptor	1.51669
PPT2-EGFL8|EGFL8	chr6:32134783-32134923	+	Acceptor	1.51724
TMEM5	chr12:64183712-64195870	+	Not acceptor	1.52535
RAB11FIP1	chr8:37730698-37732032	-	Acceptor	1.52574
TMC6	chr17:76120863-76121238	-	Acceptor	1.52665
THTPA	chr14:24025553-24025961	+	Acceptor	1.53053
PDCD4	chr10:112635829-112636427	+	Acceptor	1.53253
CANT1	chr17:76994046-76996181	-	Not acceptor	1.53511
IL17RC	chr3:9965822-9965915	+	Not acceptor	1.53791
NA	chr16:54959126-54962681	-	Not acceptor	1.54792
PSMG1	chr21:40553828-40555177	-	Acceptor	1.54928
FHL2	chr2:106002998-106015298	-	Acceptor	1.5498
ENTPD6	chr20:25190830-25193898	+	Not acceptor	1.5509
HDHD2	chr18:44662821-44663605	-	Not acceptor	1.55273
UXS1	chr2:106781256-106782511	-	Acceptor	1.55386
NEDD9	chr6:11193926-11213513	-	Acceptor	1.55836
SLC35D2	chr9:99083624-99086372	-	Acceptor	1.56193
PDDC1	chr11:771213-771332	-	Acceptor	1.5624
HAUS4	chr14:23417243-23419522	-	Acceptor	1.57111
CUL9	chr6:43189517-43190030	+	Acceptor	1.57519
GTF2IRD2B	chr7:74550868-74552575	+	Acceptor	1.57888
CCND3	chr6:41908324-42016238	-	Acceptor	1.58398
APBB1	chr11:6425068-6431856	-	Acceptor	1.58405
RCCD1	chr15:91498179-91499029	+	Acceptor	1.58616
HKR1	chr19:37826160-37837324	+	Acceptor	1.58649
EGFL8|PPT2-EGFL8|PPT2	chr6:32132459-32133914	+	Not acceptor	1.58952
MRPL9	chr1:151734029-151734437	-	Not acceptor	1.59472
UBAP2	chr9:33933645-33935836	-	Acceptor	1.59673
NRP2	chr2:206631543-206640969	+	Acceptor	1.59788
NQO2	chr6:3006794-3007049	+	Acceptor	1.59849
ATXN2L	chr16:28842394-28843507	+	Acceptor	1.59885
CSNK1E	chr22:38690541-38691392	-	Not acceptor	1.60086
IDUA	chr4:995352-995438	+	Acceptor	1.60582
UBE2G2	chr21:46199132-46207834	-	Acceptor	1.60644
MTCH1	chr6:36946388-36953628	-	Acceptor	1.60745
COASY	chr17:40714506-40714629	+	Not acceptor	1.60787
PTGES3L-AARSD1|PTGES3L|AARSD1	chr17:41116255-41122305	-	Acceptor	1.6113
CAV1	chr7:116166443-116166578	+	Not acceptor	1.61455
TRABD	chr22:50635781-50635865	+	Acceptor	1.61758
DDR1	chr6:30864919-30865155	+	Acceptor	1.61815
NMRK1	chr9:77702785-77702923	-	Acceptor	1.61887
IGSF11	chr3:118623562-118624442	-	Acceptor	1.62373
PDCD4	chr10:112636512-112640990	+	Not acceptor	1.62987
AP2B1	chr17:34009844-34034932	+	Acceptor	1.63202
C6orf89	chr6:36867410-36870055	+	Acceptor	1.6343
CEBPZ-AS1	chr2:37425816-37426846	+	Not acceptor	1.63464
MECP2	chrX:153298009-153305242	-	Not acceptor	1.6413
DHRS4L2	chr14:24458285-24459390	+	Not acceptor	1.64956
PRRC2A	chr6:31588636-31590503	+	Acceptor	1.6521
CD44	chr11:35211613-35229651	+	Acceptor	1.65557
TRIM37	chr17:57079103-57089688	-	Acceptor	1.66196
GIGYF2	chr2:233599949-233600472	+	Acceptor	1.66666
ABCC5	chr3:183702683-183703091	-	Acceptor	1.66672
VPS11	chr11:118940055-118940139	+	Acceptor	1.66828
PAM16	chr16:4393596-4401232	-	Acceptor	1.67863
ACSF2	chr17:48503751-48538037	+	Not acceptor	1.67867
NSMF	chr9:140347633-140348842	-	Acceptor	1.67944
C17orf75	chr17:30666944-30668222	-	Acceptor	1.68832
THRA	chr17:38245587-38249389	+	Acceptor	1.69072
FBXL2	chr3:33414653-33414732	+	Acceptor	1.69251
CSNK1E	chr22:38691454-38694790	-	Acceptor	1.70232
PNKP	chr19:50368560-50369655	-	Acceptor	1.7058
MAP4	chr3:47969841-47981988	-	Not acceptor	1.70623
C11orf1	chr11:111750330-111752208	+	Acceptor	1.70643
RAD17	chr5:68667385-68667860	+	Not acceptor	1.71209
MAPK8IP2	chr22:51043872-51043968	+	Acceptor	1.71637
MRPL46	chr15:89009005-89054662	-	Not acceptor	1.71682
DDR1	chr6:30852488-30856464	+	Acceptor	1.71705
RAB17	chr2:238485334-238485899	-	Acceptor	1.7171
RABGGTB	chr1:76253290-76254898	+	Acceptor	1.71727
C1orf43	chr1:154180125-154184933	-	Acceptor	1.72066
ACTR10	chr14:58686448-58690318	+	Acceptor	1.72082
ATP11A	chr13:113530256-113532530	+	Acceptor	1.72242
PHB2	chr12:7078741-7079118	-	Not acceptor	1.72373
PDAP1	chr7:99001149-99002484	-	Acceptor	1.72622
CARS2	chr13:111319276-111319686	-	Acceptor	1.72668
DLST	chr14:75349328-75355797	+	Acceptor	1.72756
NQO2	chr6:3007170-3010258	+	Not acceptor	1.72974
C11orf1	chr11:111752340-111753091	+	Not acceptor	1.7317
RWDD4	chr4:184572285-184577033	-	Acceptor	1.73339
AARS2	chr6:44272252-44272381	-	Acceptor	1.73365
CABLES1	chr18:20768874-20770268	+	Acceptor	1.737
NA	chr9:99705437-99711836	-	Acceptor	1.74043
GALT	chr9:34647256-34647537	+	Acceptor	1.74209
ZNF677	chr19:53756410-53757851	-	Not acceptor	1.74247
BIRC6	chr2:32828151-32828455	+	Acceptor	1.74417
COLEC11	chr2:3660973-3687867	+	Acceptor	1.74443
CCL28	chr5:43388579-43397136	-	Not acceptor	1.74652
MPV17	chr2:27539054-27539944	-	Acceptor	1.74709
APBB3	chr5:139941308-139941684	-	Acceptor	1.75095
ANAPC2	chr9:140069968-140070159	-	Acceptor	1.75315
TMEM5	chr12:64178853-64183667	+	Acceptor	1.7539
ENTPD6	chr20:25176504-25187711	+	Acceptor	1.75829
MAP4	chr3:47982025-48019354	-	Acceptor	1.75957
ATXN7L3	chr17:42272527-42272786	-	Acceptor	1.75973
GIT1	chr17:27902179-27902305	-	Acceptor	1.76057
WRAP73	chr1:3548882-3549961	-	Acceptor	1.76289
TRNT1	chr3:3186395-3188099	+	Acceptor	1.77279
SH3D19	chr4:152065203-152065371	-	Not acceptor	1.77463
KHDRBS1	chr1:32496024-32498788	+	Acceptor	1.77705
EEF1D	chr8:144672252-144674884	-	Acceptor	1.7779
RPL32	chr3:12881841-12882992	-	Acceptor	1.77894
PTPN21	chr14:88974365-88978800	-	Not acceptor	1.78361
MROH1	chr8:145313818-145483179	+	Acceptor	1.78472
RTKN	chr2:74654122-74654295	-	Acceptor	1.78539
NA	chr1:173834704-173834994	-	Acceptor	1.78546
ZBED5	chr11:10876666-10877690	-	Acceptor	1.78583
CDC42BPB	chr14:103406081-103406166	-	Acceptor	1.78679
NT5C3A	chr7:33066528-33069240	-	Not acceptor	1.78993
TCF7L2	chr10:114905857-114910741	+	Acceptor	1.79021
TMPRSS5	chr11:113568141-113576943	-	Acceptor	1.79298
FAM210B	chr20:54934248-54935237	+	Acceptor	1.80023
NA	chr11:62622024-62622604	-	Acceptor	1.81412
HLTF	chr3:148759468-148759952	-	Acceptor	1.81509
UBR5	chr8:103270653-103271212	-	Acceptor	1.82109
YBEY	chr21:47707038-47716075	+	Acceptor	1.82125
FHOD1	chr16:67265742-67265941	-	Acceptor	1.82508
FAM160B2	chr8:21959363-21959655	+	Acceptor	1.83177
ZNF706	chr8:102212352-102213834	-	Acceptor	1.83268
ATP11A	chr13:113532618-113536129	+	Acceptor	1.84719
NA	chr16:54959126-54962405	-	Not acceptor	1.85351
SH3D19	chr4:152065441-152069073	-	Acceptor	1.85607
NDUFAF4	chr6:97339268-97343959	-	Not acceptor	1.85666
CRTC2	chr1:153925127-153925280	-	Acceptor	1.85734
SNRPA	chr19:41257387-41263271	+	Acceptor	1.85737
SLC4A3	chr2:220498180-220498587	+	Acceptor	1.85998
NA	chr19:53935282-53936832	+	Acceptor	1.86156
EEF1D	chr8:144675064-144679517	-	Acceptor	1.86298
MITD1	chr2:99788124-99790377	-	Acceptor	1.8657
DCAF16	chr4:17806395-17812069	-	Acceptor	1.87067
PFKL	chr21:45724339-45725070	+	Acceptor	1.87356
PHB2	chr12:7079232-7079358	-	Acceptor	1.8738
TUBB4A	chr19:6501592-6502166	-	Acceptor	1.87879
OXNAD1	chr3:16310783-16312435	+	Acceptor	1.88174
C15orf52	chr15:40627902-40628774	-	Acceptor	1.887
RPL15	chr3:23958665-23959327	+	Acceptor	1.89166
ANKRD11	chr16:89358208-89371613	-	Acceptor	1.89265
ZNF280D	chr15:56996466-56999460	-	Acceptor	1.89704
TCTN1	chr12:111082935-111085000	+	Acceptor	1.89787
DET1	chr15:89055644-89060012	-	Acceptor	1.90003
SORBS1	chr10:97127457-97131740	-	Not acceptor	1.90943
PACSIN2	chr22:43289620-43355804	-	Acceptor	1.91203
STK16	chr2:220111599-220111817	+	Acceptor	1.91793
PAX3	chr2:223097003-223119046	-	Not acceptor	1.91839
ABCC5	chr3:183702832-183703091	-	Acceptor	1.92008
MRPL4	chr19:10369362-10369847	+	Acceptor	1.924
FAM149A	chr4:187074925-187075601	+	Acceptor	1.92451
HSPBP1	chr19:55776747-55777253	-	Acceptor	1.92686
CCL28	chr5:43388579-43412354	-	Not acceptor	1.92921
LYNX1	chr8:143857538-143858521	-	Not acceptor	1.9312
ANAPC7	chr12:110830951-110832905	-	Acceptor	1.9338
ESRRA	chr11:64074977-64081325	+	Acceptor	1.93585
CEBPZ-AS1	chr2:37423664-37425636	+	Acceptor	1.94275
IGBP1	chrX:69354667-69355644	+	Acceptor	1.95215
POLH	chr6:43578461-43581467	+	Acceptor	1.95387
DDX39B|ATP6V1G2-DDX39B	chr6:31508344-31509726	-	Acceptor	1.96019
ZFYVE19	chr15:41100067-41101353	+	Acceptor	1.96121
NA	chr15:69373717-69383254	+	Not acceptor	1.9634
RNF40	chr16:30783295-30783389	+	Acceptor	1.96832
PTGES3L|PTGES3L-AARSD1	chr17:41121204-41122305	-	Acceptor	1.97034
SIRT5	chr6:13592127-13594661	+	Acceptor	1.97129
FARP2	chr2:242405805-242407554	+	Not acceptor	1.97209
THOC1	chr18:224201-224923	-	Acceptor	1.9775
DAAM2	chr6:39760242-39824022	+	Not acceptor	1.97818
EMC2	chr8:109462166-109462629	+	Acceptor	1.9893
MROH1	chr8:145313818-145314126	+	Acceptor	1.99183
UCKL1	chr20:62576088-62576435	-	Not acceptor	1.99533
CDC16	chr13:115030716-115037645	+	Acceptor	1.99652
TRIP12	chr2:230657847-230659894	-	Acceptor	1.99998
AK2	chr1:33477744-33478807	-	Acceptor	2.00277
AKT2	chr19:40746029-40747844	-	Acceptor	2.0042
DDR1	chr6:30864919-30865137	+	Acceptor	2.00877
NA	chr1:28907181-28907622	-	Acceptor	2.00995
GAS8	chr16:90094131-90097583	+	Acceptor	2.01595
SLC25A39	chr17:42400959-42402078	-	Acceptor	2.01717
PEF1	chr1:32096316-32098095	-	Acceptor	2.01832
SLC44A3	chr1:95286035-95290048	+	Acceptor	2.02296
RABL2A	chr2:114391810-114392604	+	Acceptor	2.02502
MCAM	chr11:119185974-119186132	-	Not acceptor	2.02664
COX4I1	chr16:85833359-85834789	+	Acceptor	2.02998
NA	chr3:129036189-129036666	+	Acceptor	2.03028
HYI	chr1:43917703-43917875	-	Acceptor	2.03218
GPR161	chr1:168083788-168105976	-	Acceptor	2.0394
NA	chr8:145482871-145483179	+	Not acceptor	2.04193
MAMSTR	chr19:49219025-49219961	-	Acceptor	2.04602
RRBP1	chr20:17606248-17606465	-	Not acceptor	2.04757
SLC6A15	chr12:85261852-85264256	-	Acceptor	2.05102
EPS8L2	chr11:706289-706673	+	Acceptor	2.06012
NA	chr8:143360203-143361220	-	Acceptor	2.0645
C12orf10	chr12:53700105-53700443	+	Acceptor	2.06584
NA	chr15:23310148-23311069	-	Not acceptor	2.06587
CSK	chr15:75075062-75090552	+	Acceptor	2.06857
TUBGCP6	chr22:50660984-50662569	-	Acceptor	2.0691
ARHGAP1	chr11:46701922-46702036	-	Acceptor	2.0697
MTCH1	chr6:36945561-36945853	-	Acceptor	2.0701
GRTP1	chr13:114005289-114006107	-	Not acceptor	2.07599
TSPAN14	chr10:82264324-82264483	+	Not acceptor	2.0795
EIF4A2	chr3:186502303-186503671	+	Not acceptor	2.08657
MAP2K7	chr19:7976216-7976299	+	Acceptor	2.09067
FTSJ1	chrX:48340104-48340769	+	Acceptor	2.09142
C6orf48	chr6:31803229-31804075	+	Acceptor	2.09856
LRRC27	chr10:134151200-134158001	+	Acceptor	2.10019
ADRBK1	chr11:67044820-67045266	+	Acceptor	2.10976
MED17	chr11:93535139-93540666	+	Acceptor	2.10997
KCNQ5	chr6:73332316-73515683	+	Acceptor	2.11142
UBA7	chr3:49848514-49848705	-	Acceptor	2.1115
EPS8L2	chr11:708644-709329	+	Not acceptor	2.11536
MTERFD3	chr12:107378994-107380746	-	Acceptor	2.11575
ITFG3	chr16:299654-304241	+	Acceptor	2.12081
LY6E	chr8:144100004-144102286	+	Acceptor	2.12347
NA	chr1:173834439-173834608	-	Acceptor	2.13301
ARSE	chrX:2878462-2882264	-	Acceptor	2.13304
BRI3	chr7:97911766-97912143	+	Acceptor	2.13584
ATAD1	chr10:89516680-89519457	-	Not acceptor	2.13977
KCNQ5	chr6:73332316-73386818	+	Acceptor	2.14567
AKAP8L	chr19:15510222-15510642	-	Not acceptor	2.15995
NAGA	chr22:42466389-42466766	-	Acceptor	2.16047
NA	chr5:1579623-1585098	-	Acceptor	2.16205
METAP1	chr4:99962278-99964456	+	Acceptor	2.16294
TMEM218	chr11:124972248-124972532	-	Acceptor	2.166
NDUFAF6	chr8:96057876-96059242	+	Acceptor	2.1734
TRIM16L	chr17:18602589-18602659	+	Acceptor	2.17349
FAM189A2	chr9:71990781-71992526	+	Acceptor	2.17796
TJAP1	chr6:43471445-43472325	+	Acceptor	2.18033
ZC3H7B	chr22:41752813-41753238	+	Acceptor	2.18424
NARS2	chr11:78180360-78189630	-	Acceptor	2.18567
USP34	chr2:61415872-61416044	-	Acceptor	2.18614
NOXA1	chr9:140328532-140328654	+	Acceptor	2.18903
RIC8A	chr11:208939-209258	+	Acceptor	2.18927
TMEM214	chr2:27260761-27261013	+	Not acceptor	2.1895
RPL37A	chr2:217364122-217364648	+	Acceptor	2.19311
PLEKHA4	chr19:49364772-49364876	-	Acceptor	2.19353
PACSIN2	chr22:43308164-43355577	-	Not acceptor	2.21514
ENDOV	chr17:78389622-78391610	+	Acceptor	2.21938
TCF25	chr16:89960267-89961424	+	Acceptor	2.22184
ST3GAL6	chr3:98492341-98492763	+	Not acceptor	2.22224
DSTN	chr20:17585277-17587659	+	Acceptor	2.23489
PARVB	chr22:44559811-44564460	+	Acceptor	2.23803
SLC24A5	chr15:48427182-48428967	+	Acceptor	2.23867
UBALD1	chr16:4660658-4664678	-	Acceptor	2.23909
TNFRSF14	chr1:2489908-2491241	+	Acceptor	2.2391
CAPN3	chr15:42655109-42676680	+	Not acceptor	2.24306
INO80B	chr2:74682302-74682517	+	Acceptor	2.24325
MRPL40	chr22:19422418-19423149	+	Acceptor	2.24326
HNRNPD	chr4:83277859-83277948	-	Acceptor	2.25168
SH3D21	chr1:36784766-36784849	+	Acceptor	2.25882
PPOX	chr1:161137025-161137128	+	Acceptor	2.25983
APBB3	chr5:139941308-139941428	-	Not acceptor	2.25985
CCNB1IP1	chr14:20793832-20794874	-	Acceptor	2.26388
TOX4	chr14:21957563-21960440	+	Acceptor	2.27089
PEF1	chr1:32096322-32098095	-	Acceptor	2.27309
C6orf48	chr6:31803229-31804071	+	Acceptor	2.27718
MAMSTR	chr19:49219175-49219961	-	Acceptor	2.28039
TPCN2	chr11:68837964-68838703	+	Acceptor	2.28256
MYRF	chr11:61549297-61550969	+	Acceptor	2.28515
TBCA	chr5:76989193-77004066	-	Acceptor	2.28696
SKIV2L2	chr5:54719448-54720547	+	Not acceptor	2.29713
TMEM136	chr11:120196078-120198160	+	Acceptor	2.29728
MICAL1	chr6:109767166-109767338	-	Acceptor	2.29947
SLC25A13	chr7:95825417-95838149	-	Acceptor	2.30192
FBXO18	chr10:5978551-5979047	+	Acceptor	2.30348
ERGIC3	chr20:34144043-34144761	+	Acceptor	2.30479
BRD9	chr5:865697-869359	-	Not acceptor	2.31575
KCTD9	chr8:25290170-25290845	-	Acceptor	2.32017
ATP8B2	chr1:154317262-154317429	+	Acceptor	2.32262
PDCD4	chr10:112632922-112635723	+	Not acceptor	2.3232
HYI	chr1:43917718-43917875	-	Acceptor	2.32495
STRADB	chr2:202339479-202340328	+	Acceptor	2.32825
PAK1IP1	chr6:10709310-10709450	+	Acceptor	2.33201
FNBP4	chr11:47744894-47745579	-	Acceptor	2.3329
PACSIN2	chr22:43308164-43342902	-	Acceptor	2.33445
NUPL1	chr13:25889606-25893446	+	Acceptor	2.33454
CDK20	chr9:90585561-90585690	-	Acceptor	2.33493
AMT	chr3:49454791-49455047	-	Acceptor	2.33585
MAPKAP1	chr9:128432207-128434594	-	Acceptor	2.33676
NDST2	chr10:75566590-75566865	-	Acceptor	2.33895
ATF1	chr12:51174022-51189680	+	Acceptor	2.34004
RPL32	chr3:12881853-12882992	-	Acceptor	2.34329
TMCC2	chr1:205240384-205240923	+	Acceptor	2.34397
GNB2L1	chr5:180665268-180666066	-	Acceptor	2.34421
BAG6	chr6:31612192-31612722	-	Acceptor	2.34438
A2M	chr12:9256997-9258423	-	Not acceptor	2.35114
PLXNA3	chrX:153699661-153699819	+	Acceptor	2.35124
RGL2	chr6:33261105-33261189	-	Acceptor	2.35171
SNX1	chr15:64428610-64429044	+	Acceptor	2.35227
RAB1A	chr2:65316225-65318116	-	Acceptor	2.35333
DAZAP1	chr19:1422396-1423418	+	Acceptor	2.35385
CASC3	chr17:38324202-38324433	+	Acceptor	2.3574
SLC3A2	chr11:62653081-62655584	+	Acceptor	2.36708
PSMB1	chr6:170844510-170846321	-	Acceptor	2.36896
SERPINB6	chr6:2959577-2966633	-	Not acceptor	2.37033
ATP10A	chr15:25925110-25925267	-	Acceptor	2.37138
NA	chr16:19773359-19777290	-	Acceptor	2.37309
AGBL3	chr7:134671453-134672625	+	Acceptor	2.37441
AVL9	chr7:32599077-32602169	+	Acceptor	2.3758
GSTK1	chr7:142961770-142962038	+	Acceptor	2.37728
NOMO1	chr16:14966187-14968874	+	Acceptor	2.38037
GPR108	chr19:6731066-6731209	-	Acceptor	2.38697
SLC33A1	chr3:155546181-155547476	-	Acceptor	2.38727
MECP2	chrX:153298009-153322391	-	Not acceptor	2.38989
POLR3C	chr1:145601639-145601747	-	Acceptor	2.39007
FAM114A1	chr4:38907483-38910197	+	Acceptor	2.39281
SLC25A16	chr10:70263469-70266341	-	Acceptor	2.39301
GRN	chr17:42427709-42427793	+	Acceptor	2.39859
LONRF1	chr8:12589357-12592794	-	Acceptor	2.4006
ITFG1	chr16:47347748-47399698	-	Acceptor	2.40387
MRPL22	chr5:154320826-154330362	+	Acceptor	2.40466
PDCD4	chr10:112632865-112635723	+	Not acceptor	2.40873
TUBGCP2	chr10:135113605-135116295	-	Acceptor	2.41114
CLNS1A	chr11:77333735-77336007	-	Acceptor	2.41582
ZFYVE26	chr14:68241850-68242576	-	Acceptor	2.41646
EDEM2	chr20:33703762-33706400	-	Acceptor	2.41735
METTL5	chr2:170669035-170671986	-	Acceptor	2.418
SEPT2	chr2:242274628-242275373	+	Acceptor	2.4218
CAMTA2	chr17:4885471-4886051	-	Acceptor	2.4224
NA	chr9:139742736-139743594	+	Acceptor	2.43091
CCNL2	chr1:1330918-1333612	-	Acceptor	2.43555
NA	chr10:75503772-75503974	-	Acceptor	2.43897
VPS33B	chr15:91549975-91550179	-	Acceptor	2.44496
TTLL4	chr2:219610955-219611741	+	Acceptor	2.45102
TMC6	chr17:76121916-76122357	-	Acceptor	2.452
RAB17	chr2:238486799-238492976	-	Not acceptor	2.45428
NAA16	chr13:41948017-41948877	+	Not acceptor	2.45432
NRSN2	chr20:330008-330259	+	Acceptor	2.45551
POLR1D	chr13:28196147-28196977	+	Acceptor	2.45766
NA	chr10:75502970-75503974	-	Acceptor	2.45888
DYNLL1	chr12:120934020-120934204	+	Acceptor	2.45919
MPDU1	chr17:7490336-7490487	+	Acceptor	2.45919
PPP6R3	chr11:68331901-68334466	+	Acceptor	2.45923
CLIP2	chr7:73791153-73795120	+	Acceptor	2.46096
STX16-NPEPL1|NPEPL1	chr20:57287636-57288406	+	Acceptor	2.46198
CLK2	chr1:155237989-155238083	-	Acceptor	2.46303
TBC1D16	chr17:77918052-77918706	-	Acceptor	2.46652
DVL3	chr3:183881515-183882040	+	Acceptor	2.4875
LRRC47	chr1:3697918-3698075	-	Acceptor	2.48979
PHGDH	chr1:120277390-120277729	+	Acceptor	2.4982
EIF3H	chr8:117738412-117746515	-	Not acceptor	2.50254
KIAA0100	chr17:26969116-26969292	-	Acceptor	2.50704
MAP3K7	chr6:91269954-91271340	-	Acceptor	2.50959
PDCD4	chr10:112635561-112635723	+	Not acceptor	2.51177
TTI1	chr20:36631196-36634598	-	Acceptor	2.51551
HINT2	chr9:35813154-35813262	-	Acceptor	2.51885
NA	chr4:169981324-169982571	-	Acceptor	2.51927
CSDE1	chr1:115263359-115266503	-	Acceptor	2.52526
PHF20L1	chr8:133811107-133811328	+	Acceptor	2.52694
FIG4	chr6:110085186-110086201	+	Acceptor	2.52932
MINK1	chr17:4796064-4796240	+	Acceptor	2.53065
DAZAP1	chr19:1423455-1425876	+	Not acceptor	2.53627
NDUFC1	chr4:140216319-140216885	-	Acceptor	2.53775
FAM134A	chr2:220044486-220044888	+	Acceptor	2.53813
GLO1	chr6:38654907-38670746	-	Acceptor	2.53951
C14orf119	chr14:23564829-23566850	+	Acceptor	2.54288
SLC41A3	chr3:125769894-125775200	-	Not acceptor	2.54377
RBM4	chr11:66406224-66407148	+	Acceptor	2.54421
VPS8	chr3:184566984-184567705	+	Acceptor	2.54437
TMEM66	chr8:29924392-29927157	-	Acceptor	2.54512
REXO2	chr11:114316810-114318499	+	Acceptor	2.54517
DLST	chr14:75348720-75355797	+	Acceptor	2.54624
RALGDS	chr9:135979719-135980626	-	Not acceptor	2.5467
SLC11A2	chr12:51404550-51421959	-	Not acceptor	2.55085
SH3TC2	chr5:148386656-148388413	-	Acceptor	2.55262
GAK	chr4:844890-845537	-	Acceptor	2.55442
AP5Z1	chr7:4827408-4827743	+	Acceptor	2.55739
ASAH1	chr8:17915154-17916343	-	Acceptor	2.55996
GLO1	chr6:38654751-38654852	-	Not acceptor	2.56221
UTP14A	chrX:129059172-129059873	+	Acceptor	2.56283
NDUFB8	chr10:102276735-102286155	-	Acceptor	2.56897
ABCC5	chr3:183703158-183705557	-	Acceptor	2.57045
SLC37A4	chr11:118895810-118895900	-	Acceptor	2.57765
ZNF862	chr7:149550158-149556510	+	Acceptor	2.57974
PTDSS2	chr11:460289-460760	+	Acceptor	2.58175
ABCC5	chr3:183645247-183646534	-	Acceptor	2.58779
DYNC1I2	chr2:172584929-172585212	+	Acceptor	2.58973
ACD	chr16:67692736-67692830	-	Acceptor	2.59157
UCKL1	chr20:62577342-62577513	-	Acceptor	2.59377
HAX1	chr1:154246075-154246225	+	Acceptor	2.60198
GSAP	chr7:76943821-76950041	-	Acceptor	2.60222
NA	chr20:34144520-34144725	+	Acceptor	2.60342
CHTF8	chr16:69155088-69155338	-	Acceptor	2.60429
ZMIZ2	chr7:44795899-44796008	+	Acceptor	2.60763
NA	chr1:3656967-3659367	-	Acceptor	2.60777
INVS	chr9:103004962-103008886	+	Acceptor	2.61046
CIAO1	chr2:96934397-96934993	+	Acceptor	2.61599
MTCH1	chr6:36945573-36945853	-	Acceptor	2.61602
PPP6R2	chr22:50878479-50879234	+	Acceptor	2.62427
PEF1	chr1:32096334-32098095	-	Acceptor	2.62485
HSPA4	chr5:132439719-132439902	+	Acceptor	2.62724
TRIM16	chr17:15586279-15586349	-	Acceptor	2.6322
H2AFZ	chr4:100869705-100869967	-	Acceptor	2.63531
UFC1	chr1:161127108-161127388	+	Acceptor	2.63558
EIF4A2	chr3:186505672-186506080	+	Acceptor	2.63729
ERBB2IP	chr5:65372778-65374233	+	Acceptor	2.64075
BAG6	chr6:31609188-31609315	-	Acceptor	2.64468
PBXIP1	chr1:154924425-154926146	-	Acceptor	2.6492
ANAPC1	chr2:112579018-112579998	-	Acceptor	2.65232
CDK4	chr12:58145536-58145957	-	Acceptor	2.65327
DLG1	chr3:196792336-196792578	-	Acceptor	2.65565
UBA1	chrX:47059014-47059808	+	Acceptor	2.66111
LPIN1	chr2:11907985-11911477	+	Acceptor	2.66243
DIABLO	chr12:122701153-122701305	-	Acceptor	2.66371
NMRK2	chr19:3936664-3937222	+	Acceptor	2.6688
YY1AP1	chr1:155630725-155631097	-	Acceptor	2.67027
NA	chr2:101635663-101640086	+	Acceptor	2.6766
STIP1	chr11:63965447-63967396	+	Acceptor	2.67775
RECQL	chr12:21627930-21628401	-	Acceptor	2.68043
NIT1	chr1:161087969-161088593	+	Acceptor	2.68284
RAB17	chr2:238493052-238494640	-	Acceptor	2.68374
PLXNB3|SRPK3	chrX:153042836-153042961	+	Acceptor	2.68496
NA	chr10:89083923-89086386	-	Acceptor	2.69542
PILRB	chr7:99954507-99955849	+	Acceptor	2.69935
TMEM218	chr11:124972248-124972629	-	Acceptor	2.70339
EPG5	chr18:43459193-43460039	-	Acceptor	2.70889
CFH	chr1:196694428-196695585	+	Acceptor	2.71545
FYN	chr6:112020874-112021306	-	Acceptor	2.71629
ADCK4	chr19:41220059-41220182	-	Acceptor	2.72759
FEZ2	chr2:36780340-36782825	-	Acceptor	2.72784
MAN1B1	chr9:140002115-140002473	+	Acceptor	2.7319
PMEL	chr12:56349663-56349886	-	Acceptor	2.73758
POLG	chr15:89870311-89870397	-	Acceptor	2.73844
DDHD2	chr8:38095146-38095624	+	Acceptor	2.74017
ZNF561	chr19:9728843-9730107	-	Acceptor	2.74489
USP19	chr3:49149827-49149921	-	Acceptor	2.74493
CYB5R1	chr1:202935141-202935876	-	Acceptor	2.74499
EIF4A2	chr3:186505054-186505267	+	Acceptor	2.74579
IDS	chrX:148583665-148584841	-	Acceptor	2.7475
ABCC5	chr3:183703167-183705557	-	Acceptor	2.75334
DHX35	chr20:37662961-37667121	+	Acceptor	2.75567
BTF3	chr5:72794384-72794940	+	Acceptor	2.7577
BRK1	chr3:10157504-10167295	+	Acceptor	2.76325
C5orf22	chr5:31541119-31541368	+	Acceptor	2.76725
EIF2B5	chr3:183855594-183855661	+	Acceptor	2.77893
GYPC	chr2:127433326-127447830	+	Not acceptor	2.77933
NA	chr17:73620720-73620837	+	Acceptor	2.7799
DDR1	chr6:30850761-30852314	+	Not acceptor	2.78502
EMC2	chr8:109488193-109488990	+	Acceptor	2.78624
LARS	chr5:145522669-145522974	-	Acceptor	2.79371
GSTZ1	chr14:77793249-77793790	+	Acceptor	2.79569
NFE2L2	chr2:178096759-178097119	-	Acceptor	2.7957
ABCF2	chr7:150912186-150912689	-	Acceptor	2.79712
RPL19	chr17:37359363-37360302	+	Acceptor	2.80623
SIPA1	chr11:65405654-65406005	+	Acceptor	2.80655
YWHAB	chr20:43530475-43531676	+	Acceptor	2.80841
TM7SF3	chr12:27156339-27167010	-	Acceptor	2.81661
RPS11	chr19:49999729-50000429	+	Acceptor	2.82842
PLD3	chr19:40871838-40872304	+	Acceptor	2.82942
SPG21	chr15:65262578-65266939	-	Acceptor	2.83
CLK2	chr1:155237999-155238083	-	Acceptor	2.83505
GSTK1	chr7:142961770-142962027	+	Acceptor	2.83943
NA	chr2:87276914-87279936	-	Acceptor	2.83976
TXN	chr9:113013761-113018691	-	Acceptor	2.84175
OSBPL1A	chr18:21751477-21752339	-	Acceptor	2.84348
MAN2A2	chr15:91461074-91461423	+	Not acceptor	2.84479
PFDN5	chr12:53689726-53691607	+	Acceptor	2.84573
NA	chr17:79357242-79358745	-	Acceptor	2.84667
RPS27A	chr2:55462099-55462548	+	Acceptor	2.84861
KIAA0196	chr8:126051219-126052036	-	Acceptor	2.852
KPNA1	chr3:122152653-122156016	-	Acceptor	2.85454
RAB4A	chr1:229407118-229422214	+	Acceptor	2.85699
TTLL4	chr2:219610955-219611752	+	Acceptor	2.8603
RTF1	chr15:41762591-41763349	+	Acceptor	2.86437
MTFR1L	chr1:26149620-26150111	+	Acceptor	2.86765
LETMD1	chr12:51442262-51442795	+	Acceptor	2.86817
CCT5	chr5:10263427-10264749	+	Acceptor	2.87201
ZSWIM8	chr10:75553969-75554298	+	Not acceptor	2.87469
CDK8	chr13:26970492-26971275	+	Acceptor	2.87732
METTL1	chr12:58163207-58163347	-	Acceptor	2.88027
PABPC4	chr1:40034631-40035266	-	Acceptor	2.88331
CKS1B	chr1:154950591-154951181	+	Acceptor	2.88396
MORN2	chr2:39107371-39107722	+	Acceptor	2.88609
TMEM87A	chr15:42510051-42510520	-	Acceptor	2.88866
CXXC1	chr18:47811618-47812118	-	Acceptor	2.89365
NA	chr16:54954251-54957496	-	Acceptor	2.89824
RIOK1	chr6:7393537-7395239	+	Acceptor	2.89849
RAC3	chr17:79990705-79990803	+	Acceptor	2.89884
NA	chr20:61919100-61919661	+	Not acceptor	2.90278
LONP2	chr16:48311391-48330007	+	Acceptor	2.90509
SEC31B|NDUFB8	chr10:102286852-102289136	-	Acceptor	2.90764
DLST	chr14:75348720-75352288	+	Acceptor	2.90875
COA1	chr7:43685017-43687133	-	Acceptor	2.90881
GSDMD	chr8:144643999-144644111	+	Acceptor	2.9122
SETD4	chr21:37416268-37417879	-	Acceptor	2.91414
RPS27A	chr2:55462099-55462545	+	Acceptor	2.91519
PFDN5	chr12:53689424-53691607	+	Acceptor	2.92318
NA	chr17:79357242-79358928	-	Acceptor	2.92469
NINL	chr20:25478998-25481475	-	Acceptor	2.92671
MICAL1	chr6:109767079-109767338	-	Acceptor	2.93241
NAA16	chr13:41946967-41947903	+	Acceptor	2.93582
SKIV2L2	chr5:54718811-54719371	+	Acceptor	2.93593
THTPA	chr14:24025553-24026009	+	Acceptor	2.93929
FAM188B	chr7:30811173-30818033	+	Acceptor	2.94394
ARPC4-TTLL3|TTLL3	chr3:9859444-9860453	+	Acceptor	2.94508
NA	chr15:23311201-23311306	-	Acceptor	2.95038
MMP14	chr14:23313719-23313814	+	Acceptor	2.95262
TMEM208	chr16:67262535-67262681	+	Acceptor	2.96055
LYPLAL1	chr1:219352589-219383856	+	Acceptor	2.9706
UBE2D3	chr4:103720678-103722610	-	Acceptor	2.971
RNH1	chr11:505023-506608	-	Acceptor	2.97753
GTF2F2	chr13:45841512-45857556	+	Acceptor	2.97944
HTT	chr4:3142384-3144471	+	Acceptor	2.98017
C16orf13	chr16:685023-685280	-	Acceptor	2.9815
C10orf76	chr10:103771555-103772589	-	Acceptor	2.98593
GNB2L1	chr5:180664743-180665098	-	Acceptor	2.98707
ELP2	chr18:33739794-33739904	+	Acceptor	2.98769
BACE1	chr11:117167926-117186250	-	Acceptor	2.98821
HADHA	chr2:26437446-26437921	-	Acceptor	2.99679
GTF2I	chr7:74171194-74172272	+	Acceptor	2.99805
RALGDS	chr9:135980758-135981318	-	Acceptor	3.00086
NHP2	chr5:177578013-177580491	-	Acceptor	3.00217
FKBP15	chr9:115934003-115935732	-	Acceptor	3.00835
GYPC	chr2:127413889-127433207	+	Acceptor	3.00894
ZNF638	chr2:71654545-71655660	+	Acceptor	3.00983
ZNF862	chr7:149547428-149549949	+	Acceptor	3.01169
SMARCA5	chr4:144466737-144467062	+	Acceptor	3.01212
UQCC1	chr20:33935076-33937006	-	Not acceptor	3.01407
SRSF7	chr2:38973342-38973835	-	Acceptor	3.01783
EIF4B	chr12:53421973-53427574	+	Acceptor	3.02469
ASIC3	chr7:150747344-150747543	+	Acceptor	3.03149
ANKHD1|ANKHD1-EIF4EBP3	chr5:139815843-139818078	+	Acceptor	3.03338
SNRPN|SNURF	chr15:25212388-25213078	+	Not acceptor	3.03491
NA	chr17:62788616-62793381	-	Acceptor	3.03664
C4A	chr6:31960700-31960850	+	Acceptor	3.03958
FAM76B	chr11:95513113-95516228	-	Acceptor	3.04008
WDR26	chr1:224588788-224592131	-	Acceptor	3.04075
E2F4	chr16:67226774-67226969	+	Acceptor	3.04164
ERGIC3	chr20:34145021-34145171	+	Acceptor	3.04723
NAA10	chrX:153198060-153199395	-	Acceptor	3.04864
PML	chr15:74326872-74327483	+	Acceptor	3.04869
FKBP10	chr17:39974780-39975444	+	Acceptor	3.05021
WDR26	chr1:224620983-224621385	-	Acceptor	3.05189
EIF3H	chr8:117746564-117767904	-	Acceptor	3.05304
SGSM2	chr17:2275783-2275918	+	Acceptor	3.05703
RBM18	chr9:125023778-125026993	-	Acceptor	3.05957
NA	chr16:54954240-54957496	-	Acceptor	3.05988
UBXN1	chr11:62444133-62444284	-	Acceptor	3.06113
HIGD1A	chr3:42835782-42845927	-	Acceptor	3.06796
ANKRA2	chr5:72849331-72850146	-	Acceptor	3.06913
TRA2B	chr3:185644523-185647900	-	Not acceptor	3.0701
MGST3	chr1:165619202-165620230	+	Acceptor	3.07087
EML3	chr11:62376299-62376433	-	Acceptor	3.08655
FBXO17|SARS2	chr19:39437246-39439206	-	Acceptor	3.092
CAPN2	chr1:223931921-223932986	+	Acceptor	3.09655
MTMR3	chr22:30367052-30374413	+	Acceptor	3.10377
LYPLAL1	chr1:219366594-219383856	+	Acceptor	3.11699
ARFGAP2	chr11:47195467-47196565	-	Acceptor	3.12009
KANSL3	chr2:97285514-97297048	-	Acceptor	3.12203
GANAB	chr11:62394619-62394760	-	Acceptor	3.12721
PPIH	chr1:43133112-43141408	+	Acceptor	3.12964
TRAPPC6B	chr14:39627620-39628686	-	Acceptor	3.13105
CIRBP	chr19:1272051-1273599	+	Acceptor	3.13182
SLC2A11	chr22:24204390-24209938	+	Acceptor	3.14
GGNBP2	chr17:34942629-34943454	+	Acceptor	3.14051
ELP2	chr18:33724998-33725896	+	Acceptor	3.141
FBXW4	chr10:103372339-103384501	-	Acceptor	3.14127
ACTB	chr7:5569365-5570154	-	Acceptor	3.14139
MED4	chr13:48654127-48655780	-	Acceptor	3.14808
GOLGA2	chr9:131023566-131023732	-	Acceptor	3.14924
TBC1D15	chr12:72312329-72314492	+	Acceptor	3.15653
SNW1	chr14:78203439-78205120	-	Acceptor	3.16062
EI24	chr11:125442466-125445146	+	Acceptor	3.16063
DIP2A	chr21:47970658-47971529	+	Acceptor	3.16079
CTU2	chr16:88779856-88780038	+	Acceptor	3.16398
C7orf43	chr7:99752805-99752884	-	Acceptor	3.17323
AASDH	chr4:57219780-57220204	-	Acceptor	3.1792
FOXRED1	chr11:126142975-126143210	+	Acceptor	3.1832
TSPAN14	chr10:82264535-82266954	+	Acceptor	3.18732
ATP5H	chr17:73038783-73043019	-	Acceptor	3.18969
NA	chr1:224644624-224646825	+	Not acceptor	3.18993
SMIM20	chr4:25916045-25923233	+	Acceptor	3.19024
RPS19	chr19:42365282-42373068	+	Acceptor	3.19145
PCNXL3	chr11:65388438-65389694	+	Acceptor	3.19186
MRPS10	chr6:42176133-42176595	-	Acceptor	3.19187
ULK3	chr15:75131105-75131350	-	Acceptor	3.19487
TTC8	chr14:89305917-89307192	+	Acceptor	3.19688
SMARCA1	chrX:128605323-128614677	-	Acceptor	3.19784
RGS3	chr9:116357261-116357860	+	Acceptor	3.19844
LYRM9	chr17:26210077-26220342	-	Acceptor	3.20204
ZMYM2	chr13:20656271-20656905	+	Acceptor	3.20318
UNC45A	chr15:91486313-91488142	+	Acceptor	3.20672
HIGD2A	chr5:175815975-175816311	+	Acceptor	3.20716
AKAP8L	chr19:15510779-15511105	-	Acceptor	3.20975
GNPTG	chr16:1402308-1411686	+	Acceptor	3.21147
ABCB5	chr7:20793130-20795032	+	Acceptor	3.21272
LRPPRC	chr2:44145291-44145394	-	Acceptor	3.21366
APPL2	chr12:105601826-105601935	-	Acceptor	3.21448
TPCN2	chr11:68838889-68839375	+	Acceptor	3.21604
PRPF38A	chr1:52880320-52880412	+	Acceptor	3.21613
WDR90	chr16:708345-708509	+	Acceptor	3.21704
EDNRB	chr13:78474814-78475192	-	Acceptor	3.22111
BRD9	chr5:869520-870587	-	Acceptor	3.22277
PRRC2A	chr6:31602335-31602574	+	Acceptor	3.22428
DYNC2LI1	chr2:44001286-44001541	+	Acceptor	3.22505
ANKRD13A	chr12:110437590-110449795	+	Acceptor	3.22541
VEGFB	chr11:64002366-64002911	+	Acceptor	3.23363
CUL4A	chr13:113915074-113917776	+	Acceptor	3.23398
TSC1	chr9:135800306-135800973	-	Acceptor	3.23891
NA	chr4:125131699-125142641	+	Acceptor	3.24103
KANSL3	chr2:97297258-97302657	-	Acceptor	3.24324
PPP6R2	chr22:50832565-50845095	+	Acceptor	3.24613
BCAM	chr19:45314604-45315482	+	Acceptor	3.24966
DDB1	chr11:61077452-61077766	-	Acceptor	3.25051
NPLOC4	chr17:79556146-79563141	-	Acceptor	3.25177
MAPK1	chr22:22118552-22123483	-	Acceptor	3.25777
CTSL	chr9:90344651-90345275	+	Acceptor	3.26051
IFT172	chr2:27700496-27700861	-	Acceptor	3.26113
CUEDC2	chr10:104183485-104183554	-	Acceptor	3.26164
FBXW5	chr9:139837450-139837800	-	Acceptor	3.26525
CLPTM1L	chr5:1330547-1331913	-	Acceptor	3.27053
SPSB3	chr16:1828341-1828435	-	Acceptor	3.27253
NA	chr4:25162376-25176886	+	Acceptor	3.27481
ATXN2	chr12:111947439-111947694	-	Acceptor	3.27547
EIF1B	chr3:40353063-40353446	+	Acceptor	3.27662
EIF3H	chr8:117661187-117668094	-	Acceptor	3.27782
NAT10	chr11:34137432-34139710	+	Acceptor	3.2791
RPS15A	chr16:18799482-18800302	-	Acceptor	3.28024
FLCN	chr17:17117149-17118298	-	Acceptor	3.28219
DVL2	chr17:7131022-7131295	-	Acceptor	3.28418
RWDD4	chr4:184577128-184580081	-	Acceptor	3.28622
NA	chr16:89778631-89779081	+	Acceptor	3.28873
XPO7	chr8:21849486-21852988	+	Acceptor	3.28881
ZNF783	chr7:148989400-148990445	+	Acceptor	3.29171
STAU2	chr8:74621413-74650518	-	Acceptor	3.29356
MFSD9	chr2:103348886-103353104	-	Acceptor	3.29375
NET1	chr10:5497082-5498027	+	Acceptor	3.30071
CAAP1	chr9:26884901-26886101	-	Acceptor	3.30651
STK25	chr2:242438608-242438671	-	Acceptor	3.31356
COX19	chr7:1012711-1012816	-	Acceptor	3.31553
NA	chr2:101635663-101638696	+	Acceptor	3.31927
SMARCD2	chr17:61910804-61910946	-	Acceptor	3.32111
PTGR1	chr9:114326555-114332370	-	Acceptor	3.32377
MCRS1	chr12:49959463-49959859	-	Acceptor	3.32691
UBA1	chrX:47059944-47060292	+	Not acceptor	3.33037
GMPR2	chr14:24707612-24707778	+	Acceptor	3.33065
PSMA6	chr14:35780102-35782068	+	Acceptor	3.33482
CIB1	chr15:90775578-90776900	-	Acceptor	3.33511
ABCF3	chr3:183906933-183907021	+	Acceptor	3.33829
CBS	chr21:44488056-44488618	-	Acceptor	3.3476
NA	chr8:100016924-100025096	-	Acceptor	3.3498
TMEM5	chr12:64178853-64195829	+	Acceptor	3.35477
SMOX	chr20:4158225-4162427	+	Acceptor	3.35857
TMEM63A	chr1:226036316-226036597	-	Acceptor	3.36319
ANKHD1|ANKHD1-EIF4EBP3	chr5:139921867-139928473	+	Acceptor	3.36417
HACL1	chr3:15614767-15616483	-	Acceptor	3.36649
C18orf8	chr18:21106730-21107677	+	Acceptor	3.37496
KLHDC1	chr14:50196267-50199397	+	Acceptor	3.37709
ATF6B	chr6:32095540-32095893	-	Acceptor	3.38533
SHROOM1	chr5:132159234-132159314	-	Acceptor	3.39066
NHP2	chr5:177576860-177577888	-	Acceptor	3.39073
RABGGTA	chr14:24740221-24740318	-	Acceptor	3.39714
TRIM38	chr6:25975159-25983391	+	Not acceptor	3.40036
TSPAN9	chr12:3390984-3392189	+	Acceptor	3.40044
MMS19	chr10:99219233-99219415	-	Acceptor	3.42085
GALNT11	chr7:151816636-151817915	+	Not acceptor	3.42111
FANK1	chr10:127685194-127685974	+	Acceptor	3.42318
HRSP12	chr8:99120997-99129259	-	Acceptor	3.43207
NDUFV1	chr11:67376194-67376896	+	Acceptor	3.43304
TMEM214	chr2:27260571-27260682	+	Acceptor	3.43674
RABGAP1	chr9:125759641-125760854	+	Acceptor	3.442
GCSH	chr16:81116587-81118067	-	Acceptor	3.44222
SCFD1	chr14:31169465-31171484	+	Acceptor	3.44417
RAB11FIP3	chr16:569025-569732	+	Acceptor	3.4447
TIMM17B	chrX:48751115-48751182	-	Acceptor	3.44565
MED6	chr14:71059727-71060012	-	Acceptor	3.4493
NPR2	chr9:35801152-35801630	+	Acceptor	3.45104
TMEM63A	chr1:226043662-226044352	-	Acceptor	3.4519
NA	chr11:10821322-10821636	-	Acceptor	3.45715
SORBS1	chr10:97141573-97143741	-	Acceptor	3.45885
SLC2A11	chr22:24210087-24210667	+	Not acceptor	3.45971
TCP11L1	chr11:33080642-33083060	+	Acceptor	3.46021
ZNF771	chr16:30418986-30419352	+	Acceptor	3.46349
WSB1	chr17:25621462-25628792	+	Acceptor	3.46825
C19orf70	chr19:5679435-5679596	-	Acceptor	3.47588
NDRG3	chr20:35282127-35284762	-	Acceptor	3.47834
SF3A2	chr19:2245555-2246684	+	Acceptor	3.48268
NA	chr9:117178197-117179678	-	Acceptor	3.48523
LDHA	chr11:18424561-18425221	+	Acceptor	3.4877
TMEM50B	chr21:34832829-34837648	-	Acceptor	3.49029
SLC12A7	chr5:1079630-1081691	-	Acceptor	3.49363
MED13L	chr12:116413155-116413319	-	Acceptor	3.49409
SLC18B1	chr6:133097583-133100406	-	Acceptor	3.49521
NA	chr15:40338271-40348874	+	Acceptor	3.49525
CDK20	chr9:90582560-90584108	-	Acceptor	3.49816
NUCKS1	chr1:205696953-205698699	-	Acceptor	3.49951
PLEKHM1	chr17:43522985-43527983	-	Acceptor	3.50149
SHKBP1	chr19:41084119-41084353	+	Acceptor	3.50301
RAB40C	chr16:668261-675419	+	Acceptor	3.52646
MYO19	chr17:34854422-34854918	-	Acceptor	3.53132
IARS	chr9:95007368-95009658	-	Acceptor	3.53305
MBTPS2	chrX:21871622-21875966	+	Acceptor	3.53312
TPP2	chr13:103297360-103298629	+	Acceptor	3.53367
PCYT2	chr17:79862840-79862941	-	Acceptor	3.5364
NA	chr11:62622705-62622895	-	Acceptor	3.53699
TAF1D	chr11:93469997-93470229	-	Acceptor	3.53958
OXA1L	chr14:23237381-23238985	+	Acceptor	3.54154
KPNB1	chr17:45755556-45755650	+	Acceptor	3.54306
MTA1	chr14:105920648-105924500	+	Acceptor	3.54383
MDC1	chr6:30670714-30670880	-	Acceptor	3.55145
DUS3L	chr19:5790374-5791054	-	Acceptor	3.55419
MAP2K5	chr15:68042317-68061939	+	Not acceptor	3.55624
DUS4L	chr7:107207632-107211572	+	Acceptor	3.5626
NISCH	chr3:52512299-52512370	+	Acceptor	3.56393
ZNF106	chr15:42738875-42740269	-	Acceptor	3.56891
ATP5C1	chr10:7841158-7841707	+	Acceptor	3.5712
ERP29	chr12:112451414-112457543	+	Acceptor	3.57145
PLXNB1	chr3:48460468-48460652	-	Acceptor	3.58016
NA	chr15:28917003-28919015	+	Acceptor	3.58611
KIFC2	chr8:145693790-145693969	+	Acceptor	3.58637
MTFR1	chr8:66557020-66582085	+	Acceptor	3.59392
SLC25A1	chr22:19164147-19164358	-	Acceptor	3.60447
CSNK2A2	chr16:58200606-58201110	-	Acceptor	3.60858
GGA1	chr22:38021084-38021783	+	Acceptor	3.61272
R3HCC1	chr8:23152378-23153452	+	Acceptor	3.61479
MRPL3	chr3:131188631-131190014	-	Acceptor	3.61629
PA2G4	chr12:56504843-56504982	+	Acceptor	3.61844
DRG2	chr17:18007204-18007857	+	Acceptor	3.61941
MAVS	chr20:3845436-3846309	+	Acceptor	3.62144
STARD3	chr17:37816527-37816662	+	Acceptor	3.62228
FBXL19	chr16:30958270-30958352	+	Acceptor	3.6308
DAP3	chr1:155701207-155701714	+	Acceptor	3.63204
SMURF2	chr17:62574713-62576906	-	Acceptor	3.6327
TRIM37	chr17:57148330-57153007	-	Acceptor	3.63334
PTTG1	chr5:159849411-159849702	+	Acceptor	3.63459
PRPF3	chr1:150318968-150321619	+	Acceptor	3.63499
SPATA20	chr17:48627674-48627874	+	Acceptor	3.63545
CIAPIN1	chr16:57474872-57481253	-	Acceptor	3.63546
PPP3CB	chr10:75231388-75234676	-	Acceptor	3.6363
PRRC2A	chr6:31603243-31603343	+	Acceptor	3.63842
RAB38	chr11:87907529-87908350	-	Acceptor	3.64065
NUP205	chr7:135315219-135320311	+	Acceptor	3.64473
OS9	chr12:58109977-58110164	+	Acceptor	3.6496
AKAP8L	chr19:15491445-15507960	-	Acceptor	3.65122
PPP2R5A	chr1:212515623-212519131	+	Acceptor	3.65348
RTTN	chr18:67688070-67691957	-	Acceptor	3.65579
PDLIM7	chr5:176916843-176917870	-	Acceptor	3.66986
TCEA2	chr20:62701989-62703210	+	Acceptor	3.6759
PA2G4	chr12:56503078-56503622	+	Acceptor	3.67842
CLASRP	chr19:45572507-45573243	+	Acceptor	3.68136
SUPT5H	chr19:39964162-39964586	+	Acceptor	3.68143
NUCB1	chr19:49403630-49404025	+	Acceptor	3.68515
HCFC1	chrX:153229751-153230028	-	Acceptor	3.68638
CYB561	chr17:61511982-61512446	-	Acceptor	3.68727
RNH1	chr11:505023-507112	-	Acceptor	3.69455
COASY	chr17:40714238-40714373	+	Acceptor	3.69793
ATXN7L3	chr17:42272550-42272786	-	Acceptor	3.70115
TAF1D	chr11:93470003-93470229	-	Acceptor	3.70188
DDIT3	chr12:57911243-57911488	-	Acceptor	3.70246
HNRNPK	chr9:86593214-86593287	-	Acceptor	3.70273
MYL6	chr12:56552496-56553390	+	Acceptor	3.7068
TBC1D17	chr19:50381830-50382579	+	Acceptor	3.71015
ZNF671	chr19:58233791-58234581	-	Acceptor	3.71025
PCNP	chr3:101293124-101298615	+	Acceptor	3.71035
EFEMP2	chr11:65635912-65635980	-	Acceptor	3.71187
SUN1	chr7:889241-889468	+	Acceptor	3.71595
RPL27A	chr11:8704813-8705536	+	Acceptor	3.72707
MCM3AP	chr21:47655361-47656742	-	Acceptor	3.72777
NA	chr6:91224829-91225626	-	Acceptor	3.7288
BIRC7	chr20:61867798-61869236	+	Acceptor	3.7309
AMBRA1	chr11:46515773-46529740	-	Acceptor	3.7372
AGPAT6	chr8:41472568-41476185	+	Acceptor	3.73903
TMC6	chr17:76109312-76109628	-	Acceptor	3.7419
SPG11	chr15:44862872-44864880	-	Acceptor	3.74426
RPL4	chr15:66792532-66792630	-	Acceptor	3.74558
PDXDC1	chr16:15129411-15129852	+	Acceptor	3.74821
ATP5A1	chr18:43675114-43678137	-	Acceptor	3.75146
ZNF410	chr14:74358912-74360478	+	Acceptor	3.7546
CASD1	chr7:94157563-94162500	+	Acceptor	3.75495
ARHGEF40	chr14:21556258-21556973	+	Acceptor	3.75669
KIAA0195	chr17:73486840-73487110	+	Acceptor	3.76382
DHX38	chr16:72139524-72139882	+	Acceptor	3.76899
IFT140	chr16:1636294-1637198	-	Acceptor	3.76983
NA	chr15:23293531-23295540	-	Acceptor	3.77092
USP54	chr10:75280801-75283340	-	Acceptor	3.77334
FCGRT	chr19:50016008-50016478	+	Acceptor	3.77388
HDLBP	chr2:242194912-242195598	-	Acceptor	3.78327
SNRPA	chr19:41257387-41263214	+	Acceptor	3.7863
YTHDC1	chr4:69188090-69188466	-	Acceptor	3.79022
CHURC1|FNTB	chr14:65390845-65392708	+	Acceptor	3.79083
MDH1	chr2:63832007-63832325	+	Acceptor	3.79085
PRKDC	chr8:48707076-48710797	-	Acceptor	3.79871
TBP	chr6:170863552-170865952	+	Acceptor	3.7992
MEGF8	chr19:42866366-42866517	+	Acceptor	3.80591
ITFG3	chr16:313775-313996	+	Acceptor	3.80647
ESYT1	chr12:56528213-56530506	+	Acceptor	3.8095
RPL10A	chr6:35436651-35437157	+	Acceptor	3.8113
NA	chr10:75502970-75503591	-	Not acceptor	3.81442
MRPS27	chr5:71524211-71528269	-	Acceptor	3.81834
NA	chr15:23283431-23285704	-	Acceptor	3.8187
PMEL	chr12:56355543-56359719	-	Acceptor	3.83108
INTS9	chr8:28625894-28627405	-	Acceptor	3.83286
NDUFB1	chr14:92587758-92587985	-	Acceptor	3.83423
LAPTM4B	chr8:98817693-98827531	+	Acceptor	3.83585
SPATA24	chr5:138738503-138739632	-	Acceptor	3.83611
AMFR	chr16:56403210-56419830	-	Acceptor	3.83906
PRKCSH	chr19:11552173-11553221	+	Acceptor	3.84173
P4HB	chr17:79804961-79805118	-	Acceptor	3.84292
TIGD6	chr5:149379898-149380036	-	Acceptor	3.84389
RPS6KB1	chr17:58018305-58022745	+	Acceptor	3.84726
METTL3	chr14:21968777-21969054	-	Acceptor	3.84799
RTTN	chr18:67687956-67691957	-	Acceptor	3.85045
ZNF428	chr19:44112260-44116140	-	Not acceptor	3.85782
GUK1	chr1:228335401-228336058	+	Acceptor	3.86184
RPRD1A	chr18:33605642-33606862	-	Acceptor	3.86245
FUBP1	chr1:78430057-78430330	-	Acceptor	3.86557
EHMT2	chr6:31851759-31852168	-	Acceptor	3.86558
GAS8	chr16:90104257-90106693	+	Acceptor	3.8671
TYR	chr11:88984869-89017940	+	Not acceptor	3.86755
MCCC2	chr5:70942105-70944896	+	Acceptor	3.86929
LIG3	chr17:33319712-33321272	+	Acceptor	3.87083
ATP6V1G1	chr9:117350201-117354812	+	Acceptor	3.87161
NAT9	chr17:72767984-72768098	-	Acceptor	3.8863
NCSTN	chr1:160326545-160326854	+	Acceptor	3.88999
NA	chr10:112058569-112060304	-	Acceptor	3.89203
COQ4	chr9:131088161-131094444	+	Acceptor	3.89373
SH3D19	chr4:152100569-152108574	-	Acceptor	3.89534
HIGD1A	chr3:42826829-42827519	-	Acceptor	3.8972
MAPK8IP3	chr16:1812733-1812854	+	Acceptor	3.90673
NACC2	chr9:138903860-138905044	-	Acceptor	3.91071
NA	chr6:41057484-41065451	-	Acceptor	3.91222
DPH5	chr1:101458311-101460665	-	Acceptor	3.918
DVL2	chr17:7131031-7131295	-	Acceptor	3.9216
ZFYVE16	chr5:79755314-79768567	+	Acceptor	3.92579
FASTKD1	chr2:170388019-170393736	-	Acceptor	3.9268
EFTUD2	chr17:42929951-42930663	-	Acceptor	3.93139
HEBP2	chr6:138725735-138726261	+	Acceptor	3.93226
ZNF76	chr6:35255623-35258029	+	Acceptor	3.93393
NA	chr16:30363911-30364352	-	Not acceptor	3.93624
ZDHHC16	chr10:99214557-99215395	+	Acceptor	3.93708
SOAT1	chr1:179318078-179319411	+	Acceptor	3.93713
TFG	chr3:100428566-100432497	+	Acceptor	3.94724
SULT1C2	chr2:108910811-108917251	+	Acceptor	3.94891
TSPO	chr22:43547611-43555197	+	Acceptor	3.94934
APP	chr21:27254102-27264033	-	Acceptor	3.95645
NA	chr10:75502970-75503671	-	Not acceptor	3.95992
PSPC1	chr13:20315804-20325410	-	Acceptor	3.96097
ATPAF2	chr17:17925187-17927937	-	Acceptor	3.96273
MRPS18C	chr4:84378112-84379477	+	Acceptor	3.96583
TRAPPC6B	chr14:39627620-39628653	-	Acceptor	3.9722
ADHFE1	chr8:67364341-67366274	+	Acceptor	3.97787
TMEM14C	chr6:10723475-10724788	+	Acceptor	3.99428
PPP2R3A	chr3:135759805-135768085	+	Acceptor	3.99959
INPPL1	chr11:71939543-71939690	+	Acceptor	4.00194
TUBGCP2	chr10:135116503-135122326	-	Acceptor	4.00392
ZFYVE26	chr14:68244486-68244842	-	Acceptor	4.00798
GTF2I	chr7:74131271-74133179	+	Acceptor	4.00984
DLST	chr14:75356053-75356580	+	Acceptor	4.01708
TECPR2	chr14:102874957-102880958	+	Acceptor	4.02876
TBRG1	chr11:124495800-124496355	+	Acceptor	4.02932
PRICKLE3	chrX:49036186-49040186	-	Acceptor	4.03004
SLC36A4	chr11:92887383-92895871	-	Acceptor	4.03115
EIF2B2	chr14:75474492-75475713	+	Acceptor	4.03254
PSMA7	chr20:60712019-60712419	-	Acceptor	4.0332
CUL1	chr7:148451243-148454059	+	Acceptor	4.0443
VILL	chr3:38038679-38038959	+	Acceptor	4.05973
SLC35A3	chr1:100477090-100480840	+	Acceptor	4.06068
EXOC3	chr5:458141-459458	+	Acceptor	4.0639
MITF	chr3:69987201-69988223	+	Acceptor	4.07221
MFI2	chr3:196731042-196733419	-	Acceptor	4.07817
ZFYVE27	chr10:99498432-99504468	+	Acceptor	4.07975
NA	chr4:170946994-170947384	-	Acceptor	4.08112
BAIAP2L1	chr7:97939917-97941408	-	Acceptor	4.08801
ATG2A	chr11:64676598-64676742	-	Acceptor	4.09254
EIF2S3	chrX:24091381-24092466	+	Acceptor	4.09318
BTN2A1	chr6:26463754-26465428	+	Acceptor	4.0942
RNF38	chr9:36351217-36352738	-	Acceptor	4.09482
STK24	chr13:99127257-99127503	-	Acceptor	4.10597
IL17RC	chr3:9960294-9962150	+	Acceptor	4.10732
BNIP3	chr10:133782837-133784141	-	Acceptor	4.10746
MECR	chr1:29522568-29522709	-	Acceptor	4.10829
COL23A1	chr5:177684584-177686721	-	Acceptor	4.11187
SF3A2	chr19:2247022-2247564	+	Acceptor	4.11422
PTPRJ	chr11:48168516-48171647	+	Acceptor	4.11599
SNRPN	chr15:25213230-25219533	+	Acceptor	4.11649
LONP2	chr16:48330077-48333556	+	Acceptor	4.1199
HDAC10	chr22:50685177-50685303	-	Acceptor	4.12434
PSME2	chr14:24615121-24615416	-	Acceptor	4.12696
NASP	chr1:46068038-46070588	+	Acceptor	4.12764
GSDMD	chr8:144643999-144644083	+	Acceptor	4.13112
NUDT15	chr13:48615253-48619779	+	Acceptor	4.1312
CUL4A	chr13:113864403-113873243	+	Acceptor	4.13181
ACAP3	chr1:1233509-1233749	-	Acceptor	4.13326
EIF2S3	chrX:24092515-24094838	+	Not acceptor	4.1364
NUDT2	chr9:34336340-34338757	+	Acceptor	4.14191
YIF1A	chr11:66053069-66053171	-	Acceptor	4.15081
MUT	chr6:49416665-49419178	-	Acceptor	4.15376
IGF1R	chr15:99456512-99459168	+	Acceptor	4.16496
ZNF513	chr2:27603133-27603338	-	Acceptor	4.17049
KMT2D	chr12:49416603-49418360	-	Acceptor	4.17141
CDK2	chr12:56361954-56362576	+	Acceptor	4.17673
ZNF512	chr2:27822546-27822819	+	Acceptor	4.17738
NHP2L1	chr22:42063077-42076247	-	Acceptor	4.17779
RNF31	chr14:24620098-24620417	+	Acceptor	4.19256
NA	chr3:37893002-37903191	-	Acceptor	4.2015
SNRPN|SNURF	chr15:25207357-25212175	+	Acceptor	4.20217
COMT	chr22:19948813-19950181	+	Acceptor	4.2053
CCT4	chr2:62095857-62096574	-	Acceptor	4.21176
CDK5RAP1	chr20:31983015-31984566	-	Acceptor	4.21274
KIAA0319L	chr1:35917393-35919157	-	Acceptor	4.21274
ADHFE1	chr8:67356984-67357563	+	Acceptor	4.21959
GPR143	chrX:9711733-9714083	-	Acceptor	4.22478
RHOT2	chr16:720558-720715	+	Acceptor	4.22895
ABCC5	chr3:183700796-183703091	-	Acceptor	4.22942
SLC38A9	chr5:54922502-54923718	-	Acceptor	4.24798
MECP2	chrX:153323987-153363060	-	Acceptor	4.25125
MRPS9	chr2:105713783-105716106	+	Acceptor	4.26063
BRF1	chr14:105677649-105678449	-	Acceptor	4.26349
UQCC1	chr20:33955130-33961986	-	Acceptor	4.26469
NA	chr7:99954562-99955849	+	Not acceptor	4.27529
NA	chr15:28926990-28929260	+	Acceptor	4.2754
RNF214	chr11:117117665-117150596	+	Acceptor	4.27825
ARAP1	chr11:72404529-72404736	-	Acceptor	4.28019
MCCC1	chr3:182738044-182740204	-	Acceptor	4.28112
ANXA7	chr10:75141444-75142932	-	Acceptor	4.28279
RNPEPL1	chr2:241515028-241516055	+	Acceptor	4.28335
POLR1E	chr9:37501842-37503015	+	Acceptor	4.28385
ZFYVE27	chr10:99502922-99504468	+	Acceptor	4.28731
SLC35C2	chr20:44983809-44984440	-	Acceptor	4.29118
SLC26A6	chr3:48671069-48671948	-	Not acceptor	4.29819
AMDHD2	chr16:2577987-2578051	+	Acceptor	4.29894
NAT9	chr17:72767984-72768356	-	Acceptor	4.30336
UBXN2A	chr2:24207702-24222524	+	Acceptor	4.30767
NA	chr2:216190818-216191584	+	Acceptor	4.31871
BSG	chr19:580783-581362	+	Acceptor	4.32044
RAPGEF1	chr9:134514213-134518625	-	Acceptor	4.32049
VPS51	chr11:64877396-64877934	+	Acceptor	4.32154
SNRPN|SNURF	chr15:25212300-25213078	+	Not acceptor	4.32555
AARS	chr16:70292148-70292882	-	Acceptor	4.32557
C3orf17	chr3:112724878-112727017	-	Acceptor	4.3269
DHX8	chr17:41584566-41584845	+	Acceptor	4.32717
SAFB2	chr19:5595522-5598803	-	Acceptor	4.32754
ZRANB1	chr10:126660688-126662195	+	Acceptor	4.33197
GPS1	chr17:80013702-80013861	+	Acceptor	4.333
NOP58	chr2:203160561-203162080	+	Acceptor	4.34466
COG1	chr17:71198040-71199162	+	Acceptor	4.34639
TCERG1	chr5:145883103-145883371	+	Acceptor	4.35313
GRHPR	chr9:37425992-37426519	+	Acceptor	4.3665
STX10	chr19:13260648-13260952	-	Acceptor	4.36771
ATP1A1	chr1:116936346-116937712	+	Acceptor	4.384
FUK	chr16:70499080-70500019	+	Acceptor	4.3858
SSRP1	chr11:57100546-57100908	-	Acceptor	4.38636
APOL2	chr22:36627481-36629198	-	Acceptor	4.38674
SPAG7	chr17:4862968-4863054	-	Acceptor	4.39632
OGDHL	chr10:50952187-50952695	-	Acceptor	4.39642
TBC1D20	chr20:416406-418083	-	Acceptor	4.39651
MAN2C1	chr15:75651511-75651668	-	Acceptor	4.40115
MSH5-SAPCD1|MSH5|SAPCD1	chr6:31731333-31731853	+	Acceptor	4.40256
TTC3	chr21:38570327-38572514	+	Acceptor	4.40773
PRDX3	chr10:120928061-120928688	-	Acceptor	4.41726
DPCD	chr10:103360620-103360926	+	Acceptor	4.42242
SLC27A3	chr1:153751362-153751571	+	Acceptor	4.42334
MYO5A	chr15:52615660-52620048	-	Acceptor	4.42356
POMZP3	chr7:76255021-76255316	-	Acceptor	4.42861
MLH3	chr14:75509202-75513078	-	Acceptor	4.43127
EIF2B4	chr2:27590711-27590891	-	Acceptor	4.43516
ATP6V1A	chr3:113497683-113499879	+	Acceptor	4.43769
MLLT10	chr10:22024165-22027342	+	Acceptor	4.44039
GGA1	chr22:38013005-38013249	+	Acceptor	4.44157
CUL7	chr6:43020567-43021359	-	Acceptor	4.44914
TPT1	chr13:45911539-45912794	-	Acceptor	4.45334
SERBP1	chr1:67891987-67895670	-	Acceptor	4.46601
ETNK1	chr12:22824290-22826416	+	Acceptor	4.47487
PLOD1	chr1:12008125-12009813	+	Acceptor	4.48018
PPM1M	chr3:52283339-52283671	+	Acceptor	4.48113
C19orf66	chr19:10197977-10200306	+	Acceptor	4.50134
PFN1	chr17:4849320-4849922	-	Acceptor	4.50163
ENOSF1	chr18:683396-685920	-	Acceptor	4.51394
TMEM5	chr12:64199185-64202434	+	Acceptor	4.51792
BRPF3	chr6:36169548-36172452	+	Acceptor	4.51882
SYVN1	chr11:64900741-64900940	-	Acceptor	4.51904
ATP5G2	chr12:54063774-54066359	-	Acceptor	4.52659
TPT1	chr13:45912933-45913631	-	Acceptor	4.53216
ZNF397	chr18:32823258-32834174	+	Acceptor	4.5375
C1orf43	chr1:154192437-154192817	-	Acceptor	4.55237
HMG20B	chr19:3573799-3574338	+	Acceptor	4.56357
NSMCE4A	chr10:123733616-123734388	-	Acceptor	4.5652
NA	chr6:30884762-30884871	+	Not acceptor	4.56657
GPX1	chr3:49395200-49395459	-	Acceptor	4.56728
HSPA8	chr11:122932055-122932771	-	Acceptor	4.5702
KPNA6	chr1:32573736-32620169	+	Acceptor	4.57199
ANXA7	chr10:75139960-75141343	-	Not acceptor	4.57339
RHNO1	chr12:2986449-2994428	+	Acceptor	4.58209
ADD1	chr4:2877838-2883603	+	Acceptor	4.58567
NDUFB8	chr10:102286852-102289122	-	Acceptor	4.58975
ACAA2	chr18:47311743-47313660	-	Acceptor	4.59873
POM121C	chr7:75070414-75070709	-	Acceptor	4.60282
CNPY3	chr6:42902337-42903274	+	Acceptor	4.60377
SF3A2	chr19:2245555-2246694	+	Acceptor	4.61381
FDPS	chr1:155282187-155287710	+	Acceptor	4.61764
AP5Z1	chr7:4826060-4827195	+	Acceptor	4.61777
MECP2	chrX:153323987-153357641	-	Acceptor	4.62145
ERGIC3	chr20:34144043-34144725	+	Acceptor	4.6228
ATPAF1	chr1:47108989-47110832	-	Acceptor	4.62281
UBA1	chrX:47059014-47059800	+	Acceptor	4.62298
NT5C3A	chr7:33055500-33057050	-	Acceptor	4.62521
VARS2	chr6:30884737-30884871	+	Acceptor	4.63084
TEX30	chr13:103422451-103426031	-	Acceptor	4.63297
SGSH	chr17:78188583-78188831	-	Acceptor	4.64806
PWP2	chr21:45545306-45545891	+	Not acceptor	4.65054
NFYA	chr6:41040824-41046743	+	Acceptor	4.65911
NEK9	chr14:75581034-75583897	-	Acceptor	4.66522
EFTUD2	chr17:42937436-42937799	-	Acceptor	4.66537
POGZ	chr1:151384275-151384771	-	Acceptor	4.66885
CBS	chr21:44488071-44488618	-	Acceptor	4.6708
CDK2	chr12:56361954-56362539	+	Acceptor	4.67254
HIP1R	chr12:123340160-123340362	+	Acceptor	4.67459
PILRB	chr7:99954507-99955853	+	Acceptor	4.68083
CUL7	chr6:43020567-43021448	-	Acceptor	4.68221
PDCD4	chr10:112647645-112649266	+	Acceptor	4.69405
NA	chr1:224622890-224646825	+	Acceptor	4.69906
APOL2	chr22:36627472-36629198	-	Acceptor	4.69935
C15orf57	chr15:40849590-40854970	-	Acceptor	4.6999
PRKCI	chr3:170015182-170016769	+	Acceptor	4.7002
NUDT3	chr6:34256733-34261227	-	Acceptor	4.71053
SIRPA	chr20:1903292-1905386	+	Acceptor	4.71867
ETV5	chr3:185766668-185769818	-	Acceptor	4.72777
NONO	chrX:70516898-70517210	+	Acceptor	4.72859
ACBD4	chr17:43214822-43215034	+	Acceptor	4.73116
EFTUD2	chr17:42929951-42930884	-	Acceptor	4.73296
ARMC9	chr2:232196610-232209660	+	Acceptor	4.73704
SNRPN|SNURF	chr15:25207357-25212162	+	Acceptor	4.75408
NEK3	chr13:52728291-52730209	-	Acceptor	4.75983
KIAA1432	chr9:5765799-5768946	+	Acceptor	4.76683
TOR1AIP2	chr1:179835005-179846373	-	Acceptor	4.77183
DYNC2H1	chr11:103178561-103182616	+	Acceptor	4.79597
UBXN11	chr1:26609461-26610632	-	Acceptor	4.79644
SART3	chr12:108917427-108918092	-	Acceptor	4.79696
NONO	chrX:70504304-70510460	+	Acceptor	4.79704
ATP5G2	chr12:54059237-54062931	-	Acceptor	4.79913
METTL16	chr17:2371189-2376817	-	Acceptor	4.82029
ZFAND5	chr9:74978548-74979611	-	Acceptor	4.82854
PLXNB1	chr3:48457879-48459319	-	Acceptor	4.84107
NA	chr20:62576607-62576710	-	Acceptor	4.84122
MAP2K5	chr15:68040940-68042202	+	Acceptor	4.84621
UBA1	chrX:47065513-47065623	+	Acceptor	4.86087
NA	chr4:25162376-25165352	+	Acceptor	4.86179
PTTG1IP	chr21:46271558-46275124	-	Acceptor	4.8655
SIRT2	chr19:39380799-39384053	-	Acceptor	4.86936
TAF15	chr17:34147442-34149625	+	Acceptor	4.87156
ATP8B2	chr1:154306742-154306958	+	Acceptor	4.88213
LETM1	chr4:1836730-1838155	-	Acceptor	4.89096
INF2	chr14:105176526-105177255	+	Acceptor	4.89957
RPL27A	chr11:8705629-8706243	+	Acceptor	4.90795
HSPA8	chr11:122929211-122929339	-	Acceptor	4.91021
CSNK1D	chr17:80209419-80210309	-	Acceptor	4.91389
WDR34	chr9:131398064-131398559	-	Acceptor	4.91619
ACTR5	chr20:37395021-37396088	+	Acceptor	4.92353
FARP2	chr2:242403396-242405071	+	Acceptor	4.93215
UNG	chr12:109536444-109536977	+	Acceptor	4.93577
STIM1	chr11:4104213-4104471	+	Acceptor	4.93831
MPRIP	chr17:17062317-17064532	+	Acceptor	4.94092
PDCD11	chr10:105197829-105198426	+	Acceptor	4.94433
DUSP22	chr6:348842-350802	+	Acceptor	4.96385
PRICKLE4|TOMM6	chr6:41757075-41757246	+	Acceptor	4.96685
TRIM3	chr11:6470700-6471780	-	Acceptor	4.96865
ZNF207	chr17:30693777-30694775	+	Acceptor	4.97706
MED4	chr13:48616415-48653979	-	Acceptor	4.98538
MUL1	chr1:20827930-20828561	-	Acceptor	4.99177
PLXND1	chr3:129284873-129285369	-	Acceptor	4.99634
COL27A1	chr9:116968577-116971660	+	Acceptor	4.99649
BBS2	chr16:56548608-56553657	-	Acceptor	5.01133
NA	chr17:16343568-16344670	+	Acceptor	5.01295
GNA13	chr17:63010963-63014370	-	Acceptor	5.01422
STK32C	chr10:134041714-134059403	-	Acceptor	5.01427
NA	chr17:16344445-16344670	+	Acceptor	5.01432
CBY1	chr22:39064138-39066874	+	Acceptor	5.02257
RPL8	chr8:146015874-146016661	-	Acceptor	5.04659
DDX27	chr20:47841737-47842951	+	Acceptor	5.05259
SRSF5	chr14:70235000-70235299	+	Acceptor	5.06051
SLMO1	chr18:12420493-12421520	+	Acceptor	5.06577
CAPN3	chr15:42700523-42701479	+	Acceptor	5.08009
MRE11A	chr11:94192765-94194101	-	Acceptor	5.08124
HS1BP3	chr2:20821379-20823655	-	Acceptor	5.10453
SHPK	chr17:3518869-3524530	-	Acceptor	5.10532
CHTF18	chr16:843275-844033	+	Acceptor	5.11184
EXOSC7	chr3:45043101-45046767	+	Acceptor	5.12414
C1D	chr2:68274469-68290089	-	Acceptor	5.12998
TESK1	chr9:35608507-35608842	+	Acceptor	5.13666
TMEM179B	chr11:62555000-62556481	+	Acceptor	5.13681
HDAC10	chr22:50684242-50684338	-	Acceptor	5.14292
MVB12B	chr9:129154475-129157833	+	Acceptor	5.18849
NA	chr14:58758441-58764672	-	Acceptor	5.19909
SLC3A2	chr11:62648920-62649352	+	Acceptor	5.21572
HNRNPA2B1	chr7:26233331-26235466	-	Acceptor	5.22304
MAPK8IP2	chr22:51048739-51049118	+	Acceptor	5.23394
NPLOC4	chr17:79580543-79589191	-	Acceptor	5.246
NUP88	chr17:5290390-5290705	-	Acceptor	5.25305
MFGE8	chr15:89445060-89448987	-	Acceptor	5.26913
IKZF5	chr10:124754268-124755509	-	Acceptor	5.2907
SUPV3L1	chr10:70955022-70956733	+	Acceptor	5.30192
IQCK	chr16:19843319-19867808	+	Not acceptor	5.3189
ABHD16A	chr6:31655903-31656025	-	Acceptor	5.33063
SEPT8	chr5:132095706-132096493	-	Acceptor	5.33071
METTL22	chr16:8733020-8734963	+	Acceptor	5.42334
SAP30BP	chr17:73689563-73695838	+	Acceptor	5.43239
CC2D1A	chr19:14031736-14034130	+	Acceptor	5.46326
SRSF1	chr17:56082979-56083161	-	Acceptor	5.47325
SCAF1	chr19:50149460-50149761	+	Acceptor	5.53885
TBC1D15	chr12:72315235-72316743	+	Acceptor	5.54978
NUP98	chr11:3697620-3697738	-	Acceptor	5.55007
GCLC	chr6:53381039-53385575	-	Acceptor	5.65373
NAT10	chr11:34161043-34161927	+	Acceptor	5.65397
KDM4A	chr1:44132227-44132609	+	Acceptor	5.67875
CTDNEP1	chr17:7150202-7150382	-	Acceptor	5.67884
TMEM66	chr8:29924381-29927157	-	Acceptor	5.69719
NA	chr13:48616415-48651288	-	Not acceptor	5.71884
PWP2	chr21:45538715-45539249	+	Acceptor	5.73654
MCM3AP	chr21:47681291-47684030	-	Acceptor	5.77526
DMPK	chr19:46275240-46275898	-	Acceptor	5.81083
BAG6	chr6:31608287-31608421	-	Acceptor	5.82917
CRTAC1	chr10:99683182-99695926	-	Acceptor	5.83914
SLC26A6	chr3:48672024-48672803	-	Acceptor	5.9217
CAPRIN1	chr11:34098190-34101212	+	Acceptor	6.02471
ENO1	chr1:8924137-8925343	-	Acceptor	6.21453
IQCK	chr16:19838460-19843229	+	Acceptor	6.22015
DGCR2	chr22:19044700-19050714	-	Acceptor	6.28395
EIF2S3	chrX:24091381-24092454	+	Acceptor	6.35419
USP39	chr2:85848703-85850728	+	Acceptor	6.62082
C12orf76	chr12:110493673-110494993	-	Acceptor	6.9667

## Sheet: Supp Table 2. PolysomeProfiling
Supplementary Table 2. Misspliced transcripts in the SF3B1R625G Mel202 cells detected in the input, monosomal and polysomal fractions as determined by RNA-seq. The log of the ratio of polysome divided by monosome fractions is also included.
Gene symbol	Gene	Id	Chr		Acceptor P1	Donor P2	Strand	Motif	Annotated	Filter.SD.Junction	Filter.Median.Junction	Filter.Occurence.Junction	baseMean.Junction	baseMean.WT.Junction	baseMean.Mutated.Junction	log2FoldChange.Junction	padj.Junction	Select.Junction	isAltDonor	isAltAcceptor	Input_n1_Mel202	Input_n2_Mel202	Mono_F2-7_n1_Mel202	Mono_F2-8_n2_Mel202	Poly_F8-14_n1_Mel202	Poly_F9-14_n2_Mel202	Average Monosome	Average Polysome	Ratio(polysome/monosome)	Log ratio(polysome/monosome)
C1D	ENSG00000197223	276181	chr2	-15621	68274469	68290089	-	CT/AC	Unannotated	TRUE	TRUE	TRUE	31.6747	8.96396	54.3855	2.27408	6.4121e-10	TRUE	FALSE	FALSE	5.82633	5.93057	7.23711	6.96645	5.59904	5.6885	7.10178	5.64377	0.794698	-0.0997979
TLE2	ENSG00000065717	238980	chr19	-77	3028802	3028878	-	CT/AC	Annotated	TRUE	TRUE	TRUE	16.5095	22.5774	10.4416	-1.37118	0.00536091	TRUE	FALSE	FALSE	4.81643	4.86324	5.66073	5.60568	4.6487	4.42462	5.63321	4.53666	0.805343	-0.0940193
TMEM42	ENSG00000169964	340572	chr3	-2080	44903609	44905688	+	GT/AG	Annotated	TRUE	TRUE	TRUE	6.02556	10.0418	2.00929	-2.45757	0.00735488	TRUE	FALSE	FALSE	3.98106	4.60963	4.67998	4.80037	3.98106	3.98106	4.74017	3.98106	0.839856	-0.0757952
TPT1	ENSG00000133112	129583	chr13	-699	45912933	45913631	-	CT/AC	Unannotated	TRUE	TRUE	TRUE	9.17499	3.41437	14.9356	2.37035	0.000617021	TRUE	FALSE	FALSE	5.10668	5.1353	5.66073	5.91002	4.87065	4.85811	5.78538	4.86438	0.840805	-0.0753046
LINC01443	ENSG00000266554	230666	chr18	-6545	14965810	14972354	+	GC/AG	Annotated	TRUE	TRUE	TRUE	6.58046	10.5178	2.6431	-2.33485	0.00283556	TRUE	FALSE	FALSE	4.43201	4.29721	4.96027	4.80037	3.98106	4.29532	4.88032	4.13819	0.847935	-0.0716376
CAPN3	ENSG00000092529	155958	chr15	-957	42700523	42701479	+	GT/AG	Annotated	TRUE	TRUE	TRUE	34.1271	7.45965	60.7945	2.7994	6.58057e-15	TRUE	FALSE	FALSE	6.12966	5.87129	7.20009	6.9817	5.86513	6.22674	7.09089	6.04594	0.852634	-0.0692374
NA	ENSG00000258461	155958	chr15	-957	42700523	42701479	+	GT/AG	Annotated	TRUE	TRUE	TRUE	34.1271	7.45965	60.7945	2.7994	6.58057e-15	TRUE	FALSE	FALSE	6.12966	5.87129	7.20009	6.9817	5.86513	6.22674	7.09089	6.04594	0.852634	-0.0692374
RPS27A	ENSG00000143947	274345	chr2	-447	55462099	55462545	+	GT/AG	Unannotated	TRUE	TRUE	TRUE	21.6113	5.54016	37.6824	2.87123	1.43864e-10	TRUE	FALSE	TRUE	5.48107	5.80905	6.63844	6.49645	5.45252	5.79935	6.56744	5.62594	0.85664	-0.0672015
MINDY4	ENSG00000106125	443163	chr7	-6861	30811173	30818033	+	GT/AG	Unannotated	TRUE	TRUE	TRUE	10.7922	5.81954	15.7649	1.84724	0.00536091	TRUE	FALSE	TRUE	5.35982	5.09532	6.03501	5.41789	4.96123	4.90959	5.72645	4.93541	0.861863	-0.0645619
HIGD1A	ENSG00000181061	340276	chr3	-10146	42835782	42845927	-	CT/AC	Unannotated	TRUE	TRUE	TRUE	9.29399	4.29449	14.2935	1.8794	0.00539888	TRUE	FALSE	FALSE	5.14703	4.9637	5.87868	5.56155	5.11813	4.74346	5.72011	4.93079	0.86201	-0.0644877
SLC36A4	ENSG00000180773	92255	chr11	-8489	92887383	92895871	-	CT/AC	Unannotated	TRUE	TRUE	TRUE	6.97667	2.34126	11.6121	2.26773	0.00941377	TRUE	FALSE	FALSE	5.39142	5.28065	5.7378	4.89412	4.40556	4.80299	5.31596	4.60428	0.866123	-0.0624202
SNRPN	ENSG00000128739	151362	chr15	-691	25212388	25213078	+	GT/AG	Annotated	TRUE	TRUE	TRUE	7.63665	2.36209	12.9112	2.51679	0.00113794	TRUE	FALSE	FALSE	5.02032	5.1353	5.81025	5.41789	4.8212	4.90959	5.61407	4.8654	0.866643	-0.0621597
NA	ENSG00000273173	151362	chr15	-691	25212388	25213078	+	GT/AG	Annotated	TRUE	TRUE	TRUE	7.63665	2.36209	12.9112	2.51679	0.00113794	TRUE	FALSE	FALSE	5.02032	5.1353	5.81025	5.41789	4.8212	4.90959	5.61407	4.8654	0.866643	-0.0621597
NA	ENSG00000214265	151362	chr15	-691	25212388	25213078	+	GT/AG	Annotated	TRUE	TRUE	TRUE	7.63665	2.36209	12.9112	2.51679	0.00113794	TRUE	FALSE	FALSE	5.02032	5.1353	5.81025	5.41789	4.8212	4.90959	5.61407	4.8654	0.866643	-0.0621597
SGK1	ENSG00000118515	423452	chr6	-55243	134583287	134638529	-	CT/AC	Annotated	TRUE	TRUE	TRUE	10.705	4.27315	17.1369	1.84845	0.00709825	TRUE	FALSE	FALSE	5.29367	4.9637	6.20051	5.41789	4.96123	5.16692	5.8092	5.06407	0.871734	-0.059616
ZP3	ENSG00000188372	450445	chr7	-390	76062965	76063354	+	GT/AG	Annotated	TRUE	TRUE	TRUE	4.81859	0	9.63717	5.37786	5.28808e-06	TRUE	FALSE	FALSE	4.97382	4.86324	5.3932	5.46785	4.8212	4.67835	5.43052	4.74977	0.874644	-0.0581686
ZNF548	ENSG00000188785	264283	chr19	-1238	57908543	57909780	+	GT/AG	Annotated	TRUE	TRUE	TRUE	11.2798	5.92554	16.6341	1.58562	0.00764719	TRUE	FALSE	FALSE	5.10668	5.43762	5.66073	5.84074	4.91718	5.16692	5.75074	5.04205	0.876766	-0.0571161
NA	ENSG00000269533	264283	chr19	-1238	57908543	57909780	+	GT/AG	Annotated	TRUE	TRUE	TRUE	11.2798	5.92554	16.6341	1.58562	0.00764719	TRUE	FALSE	FALSE	5.10668	5.43762	5.66073	5.84074	4.91718	5.16692	5.75074	5.04205	0.876766	-0.0571161
TEX30	ENSG00000151287	133707	chr13	-3581	103422451	103426031	-	CT/AC	Unannotated	TRUE	TRUE	TRUE	10.3435	3.98967	16.6974	2.14291	0.000492012	TRUE	FALSE	FALSE	5.14703	5.21062	5.97476	5.60568	4.96123	5.20367	5.79022	5.08245	0.877764	-0.0566222
RPS27A	ENSG00000143947	274346	chr2	-450	55462099	55462548	+	GT/AG	Unannotated	TRUE	TRUE	TRUE	13.6211	4.92432	22.318	2.09198	5.9868e-05	TRUE	FALSE	FALSE	5.18576	5.408	6.0641	6.00729	5.15352	5.48626	6.03569	5.31989	0.881405	-0.0548246
MTFR1	ENSG00000066855	475272	chr8	-25066	66557020	66582085	+	GT/AG	Unannotated	TRUE	TRUE	TRUE	5.98986	1.93584	10.0439	2.34748	0.00795132	TRUE	FALSE	FALSE	4.87239	5.1353	5.53479	5.25243	4.71115	4.85811	5.39361	4.78463	0.887092	-0.0520314
PABPC1L	ENSG00000101104	311293	chr20	-6261	43552898	43559158	+	GT/AG	Annotated	TRUE	TRUE	TRUE	10.9858	16.6692	5.30238	-1.73137	0.00403989	TRUE	FALSE	FALSE	4.61626	4.29721	5.44243	4.80037	4.50004	4.60593	5.1214	4.55298	0.889012	-0.0510924
ZP3	ENSG00000188372	450442	chr7	-3293	76058951	76062243	+	GT/AG	Annotated	TRUE	TRUE	TRUE	6.7015	0	13.403	5.875	1.40027e-07	TRUE	FALSE	FALSE	5.06452	4.80782	5.62024	5.68924	4.87065	5.20367	5.65474	5.03716	0.890784	-0.0502274
RPRD1A	ENSG00000141425	232382	chr18	-1221	33605642	33606862	-	CT/AC	Annotated	TRUE	TRUE	TRUE	26.9966	10.1662	43.8271	2.15131	1.58612e-10	TRUE	FALSE	FALSE	6.078	5.91112	6.76356	6.31194	5.90138	5.77798	6.53775	5.83968	0.893225	-0.0490393
NA	ENSG00000270800	412265	chr6	-216	34392633	34392848	-	CT/AC	Unannotated	TRUE	TRUE	TRUE	17.8857	8.04959	27.7218	1.82471	1.60182e-05	TRUE	FALSE	FALSE	5.22303	5.65015	6.09255	6.28698	5.52813	5.54023	6.18976	5.53418	0.894086	-0.0486206
RPS10	ENSG00000124614	412265	chr6	-216	34392633	34392848	-	CT/AC	Unannotated	TRUE	TRUE	TRUE	17.8857	8.04959	27.7218	1.82471	1.60182e-05	TRUE	FALSE	FALSE	5.22303	5.65015	6.09255	6.28698	5.52813	5.54023	6.18976	5.53418	0.894086	-0.0486206
RBM18	ENSG00000119446	501261	chr9	-3216	125023778	125026993	-	CT/AC	Unannotated	TRUE	TRUE	TRUE	26.7927	16.444	37.1415	1.2368	0.000764349	TRUE	FALSE	FALSE	5.80471	5.67417	6.47988	6.38413	5.62175	5.88134	6.432	5.75154	0.894207	-0.0485621
CDK2	ENSG00000123374	109049	chr12	-586	56361954	56362539	+	GT/AG	Unannotated	TRUE	TRUE	TRUE	32.2183	7.73797	56.6985	2.79342	1.95684e-19	TRUE	FALSE	TRUE	6.31808	6.26815	6.69346	6.85478	5.97089	6.18044	6.77412	6.07567	0.896894	-0.0472587
ZP3	ENSG00000188372	450436	chr7	-27254	76027115	76054368	+	GT/AG	Annotated	TRUE	TRUE	TRUE	3.0077	0	6.0154	4.56955	0.000862111	TRUE	FALSE	FALSE	4.53225	4.52648	5.34163	5.05458	4.6487	4.67835	5.19811	4.66352	0.897159	-0.0471308
KIF6	ENSG00000164627	413800	chr6	-1903	39328307	39330209	-	CT/AC	Annotated	TRUE	TRUE	TRUE	4.21587	0.439031	7.9927	4.19642	0.00187482	TRUE	FALSE	FALSE	4.97382	4.74794	5.3932	5.12515	4.57926	4.85811	5.25917	4.71869	0.89723	-0.0470963
TOR1AIP2	ENSG00000169905	39904	chr1	-11369	179835005	179846373	-	CT/AC	Unannotated	TRUE	TRUE	TRUE	12.7716	5.23986	20.3033	1.99909	3.17608e-05	TRUE	FALSE	FALSE	5.56408	5.52201	5.7378	5.84074	5.18766	5.2391	5.78927	5.21338	0.900525	-0.045504
NSMCE4A	ENSG00000107672	69915	chr10	-2064	123716775	123718838	-	CT/AC	Annotated	TRUE	TRUE	TRUE	35.8914	49.8824	21.9005	-1.27447	3.69721e-06	TRUE	FALSE	FALSE	5.29367	5.57498	5.91153	5.91002	5.11813	5.54023	5.91078	5.32918	0.901604	-0.044984
SKP1	ENSG00000113558	394139	chr5	-439	133509714	133510152	-	CT/AC	Annotated	TRUE	TRUE	TRUE	48.6762	30.6365	66.716	1.05359	0.000317438	TRUE	FALSE	FALSE	6.36128	6.26815	7.30836	6.62001	6.25777	6.32886	6.96419	6.29332	0.903669	-0.0439907
NA	ENSG00000272772	394139	chr5	-439	133509714	133510152	-	CT/AC	Annotated	TRUE	TRUE	TRUE	48.6762	30.6365	66.716	1.05359	0.000317438	TRUE	FALSE	FALSE	6.36128	6.26815	7.30836	6.62001	6.25777	6.32886	6.96419	6.29332	0.903669	-0.0439907
ABCC5	ENSG00000114770	358520	chr3	-2391	183703167	183705557	-	CT/AC	Annotated	TRUE	TRUE	TRUE	53.0435	35.4775	70.6094	1.00091	0.000180845	TRUE	FALSE	FALSE	6.21147	6.4872	7.20009	6.87129	6.09948	6.652	7.03569	6.37574	0.9062	-0.0427759
ZP3	ENSG00000188372	450441	chr7	-4238	76054594	76058831	+	GT/AG	Annotated	TRUE	TRUE	TRUE	4.43625	0	8.8725	5.36737	7.16717e-06	TRUE	FALSE	FALSE	4.81643	5.1353	5.23023	5.31051	4.71115	4.85811	5.27037	4.78463	0.907835	-0.0419931
DPH5	ENSG00000117543	24385	chr1	-2355	101458311	101460665	-	CT/AC	Unannotated	TRUE	TRUE	TRUE	11.7887	4.41816	19.1593	1.93997	0.000252263	TRUE	FALSE	TRUE	5.39142	5.24624	5.81025	5.80459	5.34291	5.2391	5.80742	5.29101	0.911077	-0.0404448
KIF6	ENSG00000164627	413798	chr6	-10750	39314303	39325052	-	CT/AC	Annotated	TRUE	TRUE	TRUE	3.15325	0.144661	6.16184	4.213	0.00261907	TRUE	FALSE	FALSE	4.53225	4.60963	5.28743	5.05458	4.76829	4.67835	5.17101	4.72332	0.913424	-0.0393278
NSMCE4A	ENSG00000107672	69919	chr10	-90	123718926	123719015	-	CT/AC	Annotated	TRUE	TRUE	TRUE	28.7227	38.0387	19.4067	-1.04776	0.00373523	TRUE	FALSE	FALSE	5.48107	5.37755	5.69989	5.80459	5.00311	5.51356	5.75224	5.25834	0.914138	-0.0389884
THNSL2	ENSG00000144115	280147	chr2	-415	88474353	88474767	+	GT/AG	Annotated	TRUE	TRUE	TRUE	25.9256	34.4113	17.4398	-1.01663	0.00695248	TRUE	FALSE	FALSE	5.45199	5.05354	5.91153	5.51566	5.18766	5.27334	5.7136	5.2305	0.915449	-0.0383658
EFCAB2	ENSG00000203666	51029	chr1	-41005	245246991	245287995	+	GT/AG	Unannotated	TRUE	TRUE	TRUE	3.3164	0.425965	6.20684	3.88148	0.00764719	TRUE	FALSE	TRUE	4.81643	4.80782	5.23023	4.89412	4.50004	4.80299	5.06218	4.65152	0.918877	-0.0367427
PMEL	ENSG00000185664	109019	chr12	-4177	56355543	56359719	-	CT/AC	Unannotated	TRUE	TRUE	TRUE	18.7202	4.50306	32.9374	2.64287	5.88252e-09	TRUE	FALSE	TRUE	5.82633	5.60058	6.22616	6.23561	5.78929	5.66505	6.23089	5.72717	0.919158	-0.03661
PACRGL	ENSG00000163138	365666	chr4	-25167	20729021	20754187	+	GT/AG	Annotated	TRUE	TRUE	TRUE	12.6444	6.55082	18.738	1.5232	0.00333373	TRUE	FALSE	FALSE	5.32727	5.43762	5.97476	5.46785	5.28359	5.2391	5.72131	5.26135	0.919606	-0.036398
NSMCE4A	ENSG00000107672	69928	chr10	-1720	123721033	123722752	-	CT/AC	Annotated	TRUE	TRUE	TRUE	42.1661	57.1231	27.2091	-1.11498	5.68773e-06	TRUE	FALSE	FALSE	5.59047	5.67417	5.87868	6.18217	5.47829	5.61671	6.03042	5.5475	0.919919	-0.0362503
MED4	ENSG00000136146	130228	chr13	-37565	48616415	48653979	-	CT/AC	Unannotated	TRUE	TRUE	TRUE	7.4024	2.80996	11.9949	2.26428	0.00235799	TRUE	FALSE	FALSE	5.06452	4.9637	5.57831	5.36554	5.08137	5.00385	5.47193	5.04261	0.921542	-0.035485
PIP4K2A	ENSG00000150867	54528	chr10	-12507	22898647	22911153	-	CT/AC	Unannotated	TRUE	TRUE	TRUE	16.2292	24.4781	7.98034	-1.54893	0.00179153	TRUE	FALSE	FALSE	5.02032	4.68247	5.48956	4.89412	4.76829	4.80299	5.19184	4.78564	0.921763	-0.0353809
KIF6	ENSG00000164627	413802	chr6	-23103	39330295	39353397	-	CT/AC	Annotated	TRUE	TRUE	TRUE	3.34669	0	6.69338	4.95264	0.000133151	TRUE	FALSE	FALSE	4.81643	4.68247	5.28743	4.97808	4.87065	4.60593	5.13275	4.73829	0.923147	-0.034729
KIF6	ENSG00000164627	413805	chr6	-34275	39353449	39387723	-	CT/AC	Annotated	TRUE	TRUE	TRUE	3.37173	0.122159	6.6213	4.47805	0.000975532	TRUE	FALSE	FALSE	4.87239	4.80782	5.34163	4.80037	4.76829	4.60593	5.071	4.68711	0.924297	-0.0341885
CHTF18	ENSG00000127586	170815	chr16	-639	846078	846716	+	GT/AG	Annotated	TRUE	TRUE	TRUE	23.1525	31.4276	14.8773	-1.1582	0.00111255	TRUE	FALSE	FALSE	5.18576	5.1353	5.53479	5.6482	5.04309	5.30648	5.5915	5.17478	0.925474	-0.0336357
COMT	ENSG00000093010	322770	chr22	-1369	19948813	19950181	+	GT/AG	Unannotated	TRUE	TRUE	TRUE	14.2148	4.82624	23.6034	2.21562	3.7575e-06	TRUE	FALSE	FALSE	5.29367	5.43762	5.94354	5.97569	5.31367	5.73406	5.95962	5.52387	0.926883	-0.0329749
NOTUM	ENSG00000185269	226256	chr17	-132	79914627	79914758	-	CT/AC	Annotated	TRUE	TRUE	TRUE	23.477	33.66	13.294	-1.19247	0.00313845	TRUE	FALSE	FALSE	4.87239	5.24624	5.62024	5.41789	5.08137	5.16692	5.51907	5.12414	0.928444	-0.0322443
CDKAL1	ENSG00000145996	406653	chr6	-29573	21201506	21231078	+	GT/AG	Annotated	TRUE	TRUE	TRUE	66.2873	42.953	89.6215	1.00636	9.83142e-06	TRUE	FALSE	FALSE	6.76307	6.59641	7.34269	7.05554	6.5381	6.91331	7.19911	6.72571	0.934241	-0.029541
NRSN2	ENSG00000125841	303261	chr20	-252	330008	330259	+	GT/AG	Unannotated	TRUE	TRUE	TRUE	12.1415	6.1248	18.1582	1.5156	0.00302838	TRUE	FALSE	FALSE	5.22303	5.21062	5.62024	5.84074	5.3991	5.3386	5.73049	5.36885	0.936892	-0.0283105
SLC2A8	ENSG00000136856	502575	chr9	-89	130159566	130159654	+	GT/AG	Annotated	TRUE	TRUE	TRUE	13.5319	20.3362	6.72759	-1.76055	0.00483934	TRUE	FALSE	FALSE	4.43201	4.42727	5.03552	5.36554	5.00311	4.74346	5.20053	4.87328	0.937074	-0.0282263
SLC26A6	ENSG00000225697	342243	chr3	-1735	48671069	48672803	-	CT/AC	Annotated	TRUE	TRUE	TRUE	58.308	77.2069	39.4091	-1.01945	0.00014265	TRUE	FALSE	FALSE	5.56408	5.62562	6.27602	6.60018	6.03679	6.0308	6.4381	6.03379	0.937201	-0.0281672
CHTF18	ENSG00000127586	170799	chr16	-91	842348	842438	+	GT/AG	Annotated	TRUE	TRUE	TRUE	15.7298	23.9079	7.55184	-1.79209	0.00011077	TRUE	FALSE	FALSE	4.61626	4.29721	5.1696	5.36554	4.91718	4.95802	5.26757	4.9376	0.937359	-0.0280942
ERGIC3	ENSG00000125991	309154	chr20	-683	34144043	34144725	+	GT/AG	Annotated	TRUE	TRUE	TRUE	48.5857	13.1682	84.0033	2.53773	9.84814e-20	TRUE	FALSE	TRUE	6.40314	6.29757	6.96962	7.443	6.64396	6.86674	7.20631	6.75535	0.937421	-0.0280654
BNIP3	ENSG00000176171	71377	chr10	-1305	133782837	133784141	-	CT/AC	Unannotated	TRUE	TRUE	TRUE	5.04471	1.4798	8.60963	2.71023	0.00764719	TRUE	FALSE	FALSE	4.68983	5.00976	5.23023	5.25243	4.87065	4.95802	5.24133	4.91434	0.937612	-0.0279769
HSF4	ENSG00000102878	186622	chr16	-252	67201126	67201377	+	GT/AG	Annotated	TRUE	TRUE	TRUE	21.8048	28.8849	14.7247	-1.00495	0.00879682	TRUE	FALSE	FALSE	5.10668	4.915	5.7378	5.46785	5.25261	5.27334	5.60282	5.26298	0.939344	-0.0271753
CANX	ENSG00000127022	402052	chr5	-1876	179151785	179153660	+	GT/AG	Unannotated	TRUE	TRUE	TRUE	2.59297	0	5.18594	4.58924	0.00138982	TRUE	FALSE	TRUE	5.02032	4.74794	4.55356	5.12515	4.57926	4.52325	4.83936	4.55126	0.940468	-0.0266559
HDAC8	ENSG00000147099	517437	chrX	-21656	71549927	71571582	-	CT/AC	Annotated	TRUE	TRUE	TRUE	10.5626	3.25877	17.8665	2.30367	3.17608e-05	TRUE	FALSE	FALSE	5.29367	5.21062	5.77457	5.60568	5.28359	5.42956	5.69012	5.35658	0.941382	-0.0262342
DPH5	ENSG00000117543	24383	chr1	-2369	101458297	101460665	-	CT/AC	Annotated	TRUE	TRUE	TRUE	47.0735	65.0008	29.1463	-1.18156	2.92677e-06	TRUE	FALSE	FALSE	5.90924	5.94973	6.00524	5.80459	5.74954	5.36978	5.90491	5.55966	0.941531	-0.0261654
COX4I1	ENSG00000131143	191982	chr16	-1431	85833359	85834789	+	GT/AG	Annotated	TRUE	TRUE	TRUE	24.5243	14.1806	34.8679	1.21523	0.000698932	TRUE	FALSE	TRUE	5.61627	5.43762	6.14764	6.45263	5.97089	5.90101	6.30014	5.93595	0.942194	-0.0258596
ATP5MC1	ENSG00000159199	212754	chr17	-1699	46970819	46972517	+	GT/AG	Annotated	TRUE	TRUE	TRUE	14.3414	22.689	5.99377	-1.70522	0.00150491	TRUE	FALSE	FALSE	4.53225	4.52648	5.23023	4.97808	4.71115	4.90959	5.10416	4.81037	0.942442	-0.0257454
GAS8	ENSG00000141013	194469	chr16	-7867	90086177	90094043	+	GT/AG	Annotated	TRUE	TRUE	TRUE	14.0347	20.0046	8.06487	-1.28424	0.00912287	TRUE	FALSE	FALSE	4.81643	4.68247	5.44243	4.97808	4.91718	4.90959	5.21025	4.91339	0.943023	-0.0254777
ENOX2	ENSG00000165675	521002	chrX	-8947	129790670	129799616	-	CT/AC	Annotated	TRUE	TRUE	TRUE	20.1101	28.2266	11.9937	-1.16751	0.00266003	TRUE	FALSE	FALSE	5.39142	5.43762	5.10495	5.31051	4.91718	4.90959	5.20773	4.91339	0.943479	-0.0252676
NSMCE4A	ENSG00000107672	69944	chr10	-792	123733597	123734388	-	CT/AC	Annotated	TRUE	TRUE	TRUE	32.1664	49.3	15.0329	-1.78602	1.58612e-10	TRUE	FALSE	FALSE	4.92466	5.00976	5.7378	5.51566	5.31367	5.30648	5.62673	5.31008	0.943723	-0.0251554
GAS8	ENSG00000141013	194503	chr16	-693	90102096	90102788	+	GT/AG	Annotated	TRUE	TRUE	TRUE	37.8121	50.8797	24.7444	-1.0734	7.38218e-05	TRUE	FALSE	FALSE	5.50942	5.49458	6.20051	5.60568	5.57589	5.56629	5.90309	5.57109	0.943758	-0.0251395
DNAAF5	ENSG00000164818	437293	chr7	-2358	807750	810107	+	GT/AG	Unannotated	TRUE	TRUE	TRUE	8.64313	14.1354	3.15086	-2.32457	0.000687481	TRUE	FALSE	FALSE	3.98106	4.52648	4.55356	5.05458	4.6487	4.42462	4.80407	4.53666	0.944337	-0.0248732
2004-09-01	ENSG00000108387	214772	chr17	-409	56608913	56609321	-	CT/AC	Annotated	TRUE	TRUE	TRUE	13.3098	21.6386	4.98105	-2.06651	0.000595076	TRUE	FALSE	FALSE	4.30058	4.74794	5.23023	4.69293	4.57926	4.80299	4.96158	4.69113	0.945491	-0.0243428
NACC2	ENSG00000148411	506780	chr9	-1185	138903860	138905044	-	CT/AC	Unannotated	TRUE	TRUE	TRUE	9.36812	2.54942	16.1868	2.83805	1.60182e-05	TRUE	FALSE	FALSE	5.02032	5.24624	5.69989	5.56155	5.31367	5.3386	5.63072	5.32614	0.945907	-0.0241513
INTS9	ENSG00000104299	470576	chr8	-1512	28625894	28627405	-	CT/AC	Annotated	TRUE	TRUE	TRUE	18.0848	7.93643	28.2331	1.93697	2.79476e-06	TRUE	FALSE	FALSE	5.53708	5.57498	5.97476	6.09768	5.86513	5.56629	6.03622	5.71571	0.946902	-0.023695
TBC1D16	ENSG00000167291	224135	chr17	-800	77917907	77918706	-	CT/AC	Annotated	TRUE	TRUE	TRUE	35.063	48.4338	21.6922	-1.1021	3.82719e-05	TRUE	FALSE	FALSE	5.45199	5.46646	5.7378	5.84074	5.45252	5.51356	5.78927	5.48304	0.947104	-0.0236023
PLK2	ENSG00000145632	385763	chr5	-88	57752920	57753007	-	CT/AC	Annotated	TRUE	TRUE	TRUE	42.0049	28.0862	55.9236	1.0521	0.000765262	TRUE	FALSE	FALSE	6.52142	6.38214	6.47988	6.58005	6.36205	6.01305	6.52997	6.18755	0.947562	-0.0233925
NA	ENSG00000256349	86660	chr11	-3011	66294279	66297289	+	GT/AG	Annotated	TRUE	TRUE	TRUE	9.99693	14.9193	5.07456	-1.66113	0.00520467	TRUE	FALSE	FALSE	4.53225	4.42727	4.87771	5.12515	4.96123	4.52325	5.00143	4.74224	0.948177	-0.0231106
BBS1	ENSG00000174483	86660	chr11	-3011	66294279	66297289	+	GT/AG	Annotated	TRUE	TRUE	TRUE	9.99693	14.9193	5.07456	-1.66113	0.00520467	TRUE	FALSE	FALSE	4.53225	4.42727	4.87771	5.12515	4.96123	4.52325	5.00143	4.74224	0.948177	-0.0231106
SLBP	ENSG00000163950	362753	chr4	-139	1713718	1713856	-	CT/AC	Annotated	TRUE	TRUE	TRUE	37.7419	55.1619	20.3218	-1.36433	0.00119492	TRUE	FALSE	FALSE	5.35982	5.17368	5.81025	5.76734	5.62175	5.36978	5.7888	5.49576	0.949379	-0.0225602
MTERF2	ENSG00000120832	117127	chr12	-1743	107379004	107380746	-	CT/AC	Annotated	TRUE	TRUE	TRUE	11.5981	18.2114	4.98473	-1.86937	0.000326621	TRUE	FALSE	TRUE	4.75596	5.09532	4.78556	4.80037	4.50004	4.60593	4.79296	4.55298	0.949931	-0.022308
KLHL29	ENSG00000119771	267921	chr2	-129	23918692	23918820	+	GT/AG	Annotated	TRUE	TRUE	TRUE	26.7402	37.0994	16.3811	-1.17083	0.00132249	TRUE	FALSE	FALSE	5.14703	5.05354	5.91153	5.31051	5.57589	5.08895	5.61102	5.33242	0.950348	-0.0221175
ADGRA2	ENSG00000020181	471752	chr8	-479	37690727	37691205	+	GT/AG	Annotated	TRUE	TRUE	TRUE	29.0066	38.3972	19.6161	-1.03294	0.002298	TRUE	FALSE	FALSE	5.29367	5.34623	5.66073	5.80459	5.52813	5.36978	5.73266	5.44896	0.950511	-0.0220428
CHTF18	ENSG00000127586	170817	chr16	-601	847093	847693	+	GT/AG	Annotated	TRUE	TRUE	TRUE	22.0105	30.7936	13.2273	-1.22422	0.000413575	TRUE	FALSE	FALSE	4.92466	5.09532	5.34163	5.60568	5.25261	5.20367	5.47365	5.22814	0.955147	-0.01993
ZP3	ENSG00000188372	450444	chr7	-439	76062348	76062786	+	GT/AG	Annotated	TRUE	TRUE	TRUE	5.20295	0	10.4059	5.60396	1.09466e-06	TRUE	FALSE	FALSE	4.81643	4.86324	5.48956	5.19084	5.04309	5.16692	5.3402	5.105	0.955957	-0.0195615
JAG2	ENSG00000184916	150420	chr14	-669	105611399	105612067	-	CT/AC	Annotated	TRUE	TRUE	TRUE	33.7161	45.7286	21.7036	-1.10835	0.00167999	TRUE	FALSE	FALSE	5.14703	5.28065	5.62024	6.06825	5.64402	5.54023	5.84425	5.59213	0.95686	-0.0191515
CD36	ENSG00000135218	451340	chr7	-729	80301357	80302085	+	GT/AG	Annotated	TRUE	TRUE	TRUE	373.425	247.202	499.647	1.01464	7.25635e-11	TRUE	FALSE	FALSE	9.47047	9.25577	8.9722	9.1007	8.83243	8.47818	9.03645	8.65531	0.957821	-0.0187155
GAS8	ENSG00000141013	194479	chr16	-4911	90089133	90094043	+	GT/AG	Annotated	TRUE	TRUE	TRUE	23.7231	32.648	14.7982	-1.19648	0.000888104	TRUE	FALSE	FALSE	4.81643	5.05354	5.7378	5.41789	5.42613	5.27334	5.57785	5.34974	0.959105	-0.0181339
FADS3	ENSG00000221968	82477	chr11	-168	61643663	61643830	-	CT/AC	Annotated	TRUE	TRUE	TRUE	27.1974	38.8101	15.5848	-1.26566	0.000133549	TRUE	FALSE	FALSE	4.97382	5.34623	5.48956	5.60568	5.37137	5.27334	5.54762	5.32236	0.959395	-0.0180024
SLC22A18	ENSG00000110628	73787	chr11	-221	2930587	2930807	+	GT/AG	Annotated	TRUE	TRUE	TRUE	16.3925	24.8739	7.91106	-1.73827	0.000119004	TRUE	FALSE	FALSE	4.61626	4.52648	5.10495	5.31051	4.76829	5.2391	5.20773	5.0037	0.96082	-0.0173577
CD36	ENSG00000135218	451336	chr7	-757	80300481	80301237	+	GT/AG	Annotated	TRUE	TRUE	TRUE	373.407	251.618	495.197	1.00044	3.8598e-08	TRUE	FALSE	FALSE	9.50177	9.29479	8.95397	8.98248	8.87541	8.3804	8.96822	8.62791	0.962053	-0.016801
ERGIC3	ENSG00000125991	309156	chr20	-719	34144043	34144761	+	GT/AG	Unannotated	TRUE	TRUE	TRUE	11.2781	5.84047	16.7158	1.80628	0.0016167	TRUE	FALSE	FALSE	5.02032	5.1353	5.53479	5.72892	5.31367	5.54023	5.63186	5.42695	0.963616	-0.0160958
CD36	ENSG00000135218	451325	chr7	-1945	80293814	80295758	+	GT/AG	Annotated	TRUE	TRUE	TRUE	396.613	264.421	528.806	1.02348	1.13494e-09	TRUE	FALSE	FALSE	9.63339	9.36147	9.02553	9.04816	8.92944	8.52911	9.03685	8.72927	0.965964	-0.0150388
WDR90	ENSG00000161996	170434	chr16	-169	711173	711341	+	GT/AG	Annotated	TRUE	TRUE	TRUE	11.1216	16.7991	5.44403	-1.58668	0.0029573	TRUE	FALSE	FALSE	4.68983	4.80782	5.03552	4.80037	4.71115	4.80299	4.91794	4.75707	0.967289	-0.0144438
ZNF93	ENSG00000184635	249400	chr19	-14188	20011901	20026088	+	GT/AG	Annotated	TRUE	TRUE	TRUE	8.05956	13.7569	2.36226	-2.4898	0.000285264	TRUE	FALSE	FALSE	4.68983	4.52648	4.3872	4.69293	4.50004	4.29532	4.54006	4.39768	0.968638	-0.0138385
PHKB	ENSG00000102893	183626	chr16	-2472	47495338	47497809	+	GT/AG	Annotated	TRUE	TRUE	TRUE	25.7016	35.2226	16.1805	-1.01606	0.00507353	TRUE	FALSE	FALSE	5.42212	5.408	5.53479	5.36554	5.25261	5.30648	5.45017	5.27955	0.968695	-0.0138131
MICAL1	ENSG00000135596	421383	chr6	-283	109767616	109767898	-	CT/AC	Annotated	TRUE	TRUE	TRUE	21.657	29.4791	13.8349	-1.12917	0.00186537	TRUE	FALSE	FALSE	5.29367	5.1353	5.53479	5.25243	5.25261	5.20367	5.39361	5.22814	0.969321	-0.0135326
NA	ENSG00000260643	190951	chr16	-1481	81116587	81118067	-	CT/AC	Unannotated	TRUE	TRUE	TRUE	6.72191	1.46134	11.9825	2.98224	0.000458669	TRUE	FALSE	TRUE	5.32727	5.05354	5.53479	4.97808	5.18766	5.00385	5.25644	5.09576	0.969432	-0.0134829
GCSH	ENSG00000140905	190951	chr16	-1481	81116587	81118067	-	CT/AC	Unannotated	TRUE	TRUE	TRUE	6.72191	1.46134	11.9825	2.98224	0.000458669	TRUE	FALSE	TRUE	5.32727	5.05354	5.53479	4.97808	5.18766	5.00385	5.25644	5.09576	0.969432	-0.0134829
KLHL29	ENSG00000119771	267903	chr2	-3057	23862151	23865207	+	GT/AG	Annotated	TRUE	TRUE	TRUE	27.1323	36.8004	17.4643	-1.0231	0.00259612	TRUE	FALSE	FALSE	5.42212	5.21062	5.44243	5.68924	5.42613	5.36978	5.56583	5.39796	0.969838	-0.0133008
STAG3L5P	ENSG00000242294	454999	chr7	-3762	99943592	99947353	+	GT/AG	Annotated	TRUE	TRUE	TRUE	10.2322	16.5903	3.87421	-1.92663	0.00120517	TRUE	FALSE	FALSE	4.30058	4.60963	4.87771	4.80037	4.71115	4.67835	4.83904	4.69475	0.970182	-0.0131467
NA	ENSG00000272752	454999	chr7	-3762	99943592	99947353	+	GT/AG	Annotated	TRUE	TRUE	TRUE	10.2322	16.5903	3.87421	-1.92663	0.00120517	TRUE	FALSE	FALSE	4.30058	4.60963	4.87771	4.80037	4.71115	4.67835	4.83904	4.69475	0.970182	-0.0131467
PILRB	ENSG00000121716	454999	chr7	-3762	99943592	99947353	+	GT/AG	Annotated	TRUE	TRUE	TRUE	10.2322	16.5903	3.87421	-1.92663	0.00120517	TRUE	FALSE	FALSE	4.30058	4.60963	4.87771	4.80037	4.71115	4.67835	4.83904	4.69475	0.970182	-0.0131467
RHPN1	ENSG00000158106	484644	chr8	-726	144458824	144459549	+	GT/AG	Annotated	TRUE	TRUE	TRUE	23.7295	31.5941	15.8649	-1.0007	0.00715139	TRUE	FALSE	FALSE	5.25896	5.00976	5.53479	5.56155	5.31367	5.45827	5.54817	5.38597	0.970765	-0.0128859
CYHR1	ENSG00000187954	486775	chr8	-256	145690480	145690735	-	CT/AC	Annotated	TRUE	TRUE	TRUE	18.623	29.1851	8.06088	-1.64613	0.00247444	TRUE	FALSE	FALSE	4.53225	4.60963	5.03552	5.36554	5.18766	4.90959	5.20053	5.04863	0.970791	-0.0128744
ASIC1	ENSG00000110881	106252	chr12	-630	50452912	50453541	+	GT/AG	Annotated	TRUE	TRUE	TRUE	24.0889	32.2126	15.9653	-1.05166	0.00235203	TRUE	FALSE	FALSE	5.22303	5.21062	5.57831	5.46785	5.45252	5.27334	5.52308	5.36293	0.971004	-0.0127788
RPL9	ENSG00000163682	366857	chr4	-286	39455867	39456152	-	CT/AC	Unannotated	TRUE	TRUE	TRUE	6.71488	1.36218	12.0676	2.89078	0.00167824	TRUE	FALSE	FALSE	4.75596	5.05354	5.7378	4.97808	5.28359	5.12873	5.35794	5.20616	0.971672	-0.0124802
HSF4	ENSG00000102878	186621	chr16	-238	67201126	67201363	+	GT/AG	Annotated	TRUE	TRUE	TRUE	24.4239	15.6615	33.1863	1.07237	0.0063316	TRUE	FALSE	TRUE	5.82633	5.65015	6.22616	5.91002	5.76957	6.06558	6.06809	5.91757	0.975195	-0.0109085
CDKAL1	ENSG00000145996	406618	chr6	-43172	21065460	21108631	+	GT/AG	Annotated	TRUE	TRUE	TRUE	66.7818	43.2056	90.3581	1.02748	7.38218e-05	TRUE	FALSE	FALSE	6.73105	6.85117	7.34269	6.69659	6.98523	6.70624	7.01964	6.84573	0.975226	-0.0108947
ADAM23	ENSG00000114948	295638	chr2	-11103	207395673	207406775	+	GT/AG	Annotated	TRUE	TRUE	TRUE	127.051	79.8605	174.242	1.11054	1.58612e-10	TRUE	FALSE	FALSE	7.98314	7.75619	7.83459	7.45389	7.63675	7.28174	7.64424	7.45925	0.9758	-0.0106394
ATP6V0A4	ENSG00000105929	461945	chr7	-3307	138434063	138437369	-	CT/AC	Annotated	TRUE	TRUE	TRUE	21.6365	29.3345	13.9384	-1.06625	0.00347111	TRUE	FALSE	FALSE	5.14703	5.09532	5.28743	5.56155	5.28359	5.30648	5.42449	5.29504	0.976136	-0.0104896
GATAD2A	ENSG00000167491	249116	chr19	-6725	19569424	19576148	+	GT/AG	Annotated	TRUE	TRUE	TRUE	29.0863	17.0054	41.1672	1.21614	0.00132249	TRUE	FALSE	FALSE	6.02418	5.67417	6.37047	6.18217	6.38689	5.88134	6.27632	6.13411	0.977343	-0.00995312
DOK5	ENSG00000101134	313367	chr20	-89	53205137	53205225	+	GT/AG	Annotated	TRUE	TRUE	TRUE	200.938	125.614	276.261	1.121	1.54878e-11	TRUE	FALSE	FALSE	7.67648	8.07531	8.59785	8.39041	8.05218	8.56687	8.49413	8.30953	0.978267	-0.00954251
RHPN1	ENSG00000158106	484645	chr8	-813	144459626	144460438	+	GT/AG	Annotated	TRUE	TRUE	TRUE	21.2846	28.912	13.6573	-1.09141	0.00376475	TRUE	FALSE	FALSE	4.97382	5.09532	5.44243	5.41789	5.25261	5.40008	5.43016	5.32635	0.980883	-0.00838288
WDR90	ENSG00000161996	170440	chr16	-160	712060	712219	+	GT/AG	Annotated	TRUE	TRUE	TRUE	12.8588	19.3897	6.32783	-1.52445	0.00139488	TRUE	FALSE	FALSE	4.75596	4.9637	4.96027	4.89412	4.76829	4.90959	4.92719	4.83894	0.982088	-0.0078495
C21orf58	ENSG00000160298	321286	chr21	-330	47722069	47722398	-	CT/AC	Annotated	TRUE	TRUE	TRUE	8.96796	14.2928	3.64308	-1.8892	0.00608256	TRUE	FALSE	FALSE	4.53225	4.42727	4.96027	4.56424	4.76829	4.60593	4.76225	4.68711	0.98422	-0.00690775
CHTF18	ENSG00000127586	170808	chr16	-779	843275	844053	+	GT/AG	Annotated	TRUE	TRUE	TRUE	15.2532	23.3921	7.11431	-1.69609	0.000382859	TRUE	FALSE	FALSE	4.30058	4.86324	5.03552	5.12515	5.00311	5.00385	5.08034	5.00348	0.984872	-0.00662043
ADAM23	ENSG00000114948	295628	chr2	-49576	207346033	207395608	+	GT/AG	Annotated	TRUE	TRUE	TRUE	89.7724	55.7562	123.789	1.13591	2.02587e-10	TRUE	FALSE	FALSE	7.45612	7.2817	7.40893	7.09805	7.2788	7.01061	7.25349	7.14471	0.985002	-0.00656272
UQCC1	ENSG00000101019	308968	chr20	-7908	33894583	33902490	-	CT/AC	Annotated	TRUE	TRUE	TRUE	42.2926	56.1208	28.4644	-1.01974	4.79356e-05	TRUE	FALSE	FALSE	5.48107	5.62562	5.81025	6.06825	5.86513	5.84102	5.93925	5.85308	0.985491	-0.00634748
DOK5	ENSG00000101134	313364	chr20	-33442	53171580	53205021	+	GT/AG	Annotated	TRUE	TRUE	TRUE	141.507	80.9006	202.113	1.30845	5.38612e-10	TRUE	FALSE	FALSE	7.35605	7.79648	8.14286	7.91351	7.74318	8.08418	8.02818	7.91368	0.985737	-0.00623887
PRPF38A	ENSG00000134748	18598	chr1	-93	52880320	52880412	+	GT/AG	Unannotated	TRUE	TRUE	TRUE	12.7736	5.22885	20.3184	2.0177	3.77378e-05	TRUE	FALSE	TRUE	5.39142	5.31395	5.57831	5.72892	5.42613	5.73406	5.65362	5.5801	0.986996	-0.00568442
ADGRA2	ENSG00000020181	471743	chr8	-695	37687533	37688227	+	GT/AG	Annotated	TRUE	TRUE	TRUE	26.4451	36.9779	15.9123	-1.18233	0.000244015	TRUE	FALSE	FALSE	5.39142	5.46646	5.34163	5.41789	5.31367	5.30648	5.37976	5.31008	0.987048	-0.00566184
ST3GAL1	ENSG00000008513	483460	chr8	-22534	134488844	134511377	-	CT/AC	Annotated	TRUE	TRUE	TRUE	36.9124	49.888	23.9368	-1.0826	7.51455e-05	TRUE	FALSE	FALSE	5.76028	5.74349	5.81025	5.46785	5.55226	5.59177	5.63905	5.57202	0.988112	-0.00519362
ATP6V0A4	ENSG00000105929	461931	chr7	-6015	138400627	138406641	-	CT/AC	Annotated	TRUE	TRUE	TRUE	24.9277	35.7956	14.0598	-1.26007	0.000895988	TRUE	FALSE	FALSE	5.39142	5.17368	5.28743	5.36554	5.3991	5.12873	5.32648	5.26391	0.988253	-0.00513195
ATP6V0A4	ENSG00000105929	461927	chr7	-2906	138391463	138394368	-	CT/AC	Annotated	TRUE	TRUE	TRUE	12.9605	19.0841	6.83684	-1.3526	0.00822987	TRUE	FALSE	FALSE	4.92466	4.9637	4.78556	5.05458	4.87065	4.85811	4.92007	4.86438	0.988681	-0.00494397
MYO1E	ENSG00000157483	159751	chr15	-15222	59430567	59445788	-	CT/AC	Annotated	TRUE	TRUE	TRUE	23.5143	31.594	15.4346	-1.08815	0.0043287	TRUE	FALSE	FALSE	5.66623	5.62562	4.87771	5.46785	5.00311	5.2391	5.17278	5.12111	0.990011	-0.00436006
LOC100130370	ENSG00000262223	225285	chr17	-851	79358078	79358928	-	CT/AC	Unannotated	TRUE	TRUE	TRUE	5.91036	10.8238	0.996886	-3.24141	0.00323756	TRUE	FALSE	FALSE	3.98106	4.29721	4.67998	3.98106	4.28177	4.29532	4.33052	4.28854	0.990306	-0.00423048
ADGRA2	ENSG00000020181	471764	chr8	-1960	37693289	37695248	+	GT/AG	Annotated	TRUE	TRUE	TRUE	30.1418	42.0797	18.2038	-1.19659	8.63105e-05	TRUE	FALSE	FALSE	5.10668	5.37755	5.77457	5.36554	5.45252	5.59177	5.57005	5.52215	0.991399	-0.00375161
RADIL	ENSG00000157927	438934	chr7	-401	4839401	4839801	-	CT/AC	Annotated	TRUE	TRUE	TRUE	25.766	34.5594	16.9726	-1.0702	0.00310971	TRUE	FALSE	FALSE	4.81643	5.00976	5.44243	5.76734	5.37137	5.75622	5.60488	5.56379	0.992669	-0.00319557
GAS8	ENSG00000141013	194491	chr16	-3576	90094131	90097706	+	GT/AG	Annotated	TRUE	TRUE	TRUE	34.6104	53.7232	15.4976	-1.80045	2.16266e-12	TRUE	FALSE	FALSE	5.06452	5.17368	5.53479	5.41789	5.50349	5.36978	5.47634	5.43664	0.99275	-0.00316029
RECQL4	ENSG00000160957	487022	chr8	-65	145743020	145743084	-	CT/AC	Annotated	TRUE	TRUE	TRUE	6.5443	10.9967	2.09186	-2.23735	0.00386806	TRUE	FALSE	FALSE	4.43201	4.42727	4.67998	4.39482	4.40556	4.60593	4.5374	4.50574	0.993023	-0.00304089
RHPN1	ENSG00000158106	484671	chr8	-484	144462954	144463437	+	GT/AG	Annotated	TRUE	TRUE	TRUE	15.7097	22.1869	9.23258	-1.2223	0.00831987	TRUE	FALSE	FALSE	4.61626	4.9637	5.23023	5.12515	5.11813	5.16692	5.17769	5.14253	0.993208	-0.00295981
SLC3A2	ENSG00000168003	83589	chr11	-433	62648920	62649352	+	GT/AG	Unannotated	TRUE	TRUE	TRUE	31.2774	11.5356	51.0191	2.20362	1.89702e-13	TRUE	FALSE	TRUE	5.98701	6.32636	6.25133	6.53889	6.31093	6.39729	6.39511	6.35411	0.993589	-0.0027931
NUDT6	ENSG00000170917	375263	chr4	-4630	123838860	123843489	-	CT/GC	Annotated	TRUE	TRUE	TRUE	10.8336	16.2278	5.4393	-1.54033	0.00410834	TRUE	FALSE	FALSE	4.68983	4.68247	4.96027	4.80037	4.91718	4.80299	4.88032	4.86009	0.995855	-0.00180403
CCDC32	ENSG00000128891	154657	chr15	-5381	40849590	40854970	-	CT/AC	Unannotated	TRUE	TRUE	TRUE	4.55595	0.983999	8.1279	2.845	0.00860471	TRUE	FALSE	TRUE	4.61626	4.60963	5.23023	5.05458	5.11813	5.12873	5.14241	5.12343	0.99631	-0.00160566
COPS2	ENSG00000166200	157870	chr15	-703	49420971	49421673	-	CT/AC	Unannotated	TRUE	TRUE	TRUE	7.88553	2.90469	12.8664	2.03556	0.00261907	TRUE	FALSE	FALSE	5.25896	5.43762	5.1696	5.19084	5.37137	4.95802	5.18022	5.1647	0.997003	-0.00130339
ST3GAL1	ENSG00000008513	483454	chr8	-9628	134478334	134487961	-	CT/AC	Annotated	TRUE	TRUE	TRUE	38.9899	52.447	25.5328	-1.00925	0.00111146	TRUE	FALSE	FALSE	5.64152	5.72082	5.87868	5.56155	5.52813	5.88134	5.72011	5.70473	0.997312	-0.00116907
WDR90	ENSG00000161996	170403	chr16	-412	705890	706301	+	GT/AG	Annotated	TRUE	TRUE	TRUE	5.33063	9.15324	1.50803	-2.49176	0.00504318	TRUE	FALSE	FALSE	4.30058	4.29721	4.3872	4.56424	4.40556	4.52325	4.47572	4.46441	0.997473	-0.00109894
UXS1	ENSG00000115652	282829	chr2	-1256	106781256	106782511	-	CT/AC	Annotated	TRUE	TRUE	TRUE	12.7528	7.24614	18.2595	1.34004	0.00684105	TRUE	FALSE	TRUE	5.22303	5.24624	5.53479	5.60568	5.52813	5.59177	5.57024	5.55995	0.998154	-0.000802411
CHTF18	ENSG00000127586	170804	chr16	-79	843065	843143	+	GT/AG	Annotated	TRUE	TRUE	TRUE	17.5248	26.3206	8.72898	-1.53654	0.000144793	TRUE	FALSE	FALSE	4.87239	4.80782	5.03552	5.19084	5.04309	5.16692	5.11318	5.105	0.9984	-0.000695267
CHTF18	ENSG00000127586	170802	chr16	-154	842812	842965	+	GT/AG	Annotated	TRUE	TRUE	TRUE	14.5578	21.7711	7.34447	-1.46174	0.00181866	TRUE	FALSE	FALSE	5.14703	4.9637	4.96027	4.80037	5.00311	4.74346	4.88032	4.87328	0.998558	-0.000626694
RHPN1	ENSG00000158106	484675	chr8	-227	144463515	144463741	+	GT/AG	Annotated	TRUE	TRUE	TRUE	16.3824	24.2025	8.56235	-1.41544	0.00373523	TRUE	FALSE	FALSE	4.81643	4.915	5.34163	4.80037	5.04309	5.08895	5.071	5.06602	0.999018	-0.000426513
FADS3	ENSG00000221968	82474	chr11	-134	61643449	61643582	-	CT/AC	Annotated	TRUE	TRUE	TRUE	26.3525	35.5674	17.1375	-1.04012	0.00266942	TRUE	FALSE	FALSE	5.18576	5.31395	5.3932	5.60568	5.50349	5.48626	5.49944	5.49487	0.99917	-0.000360589
HDAC8	ENSG00000147099	517436	chrX	-19615	71549927	71569541	-	CT/AC	Unannotated	TRUE	TRUE	TRUE	3.16752	6.33504	0	-5.25686	5.34641e-05	TRUE	FALSE	FALSE	3.98106	3.98106	3.98106	3.98106	3.98106	3.98106	3.98106	3.98106	1	0
INPP5F	ENSG00000198825	69567	chr10	-55275	121485872	121541146	+	GT/AG	Unannotated	TRUE	TRUE	TRUE	3.85788	7.71575	0	-5.30187	2.1545e-05	TRUE	FALSE	FALSE	3.98106	3.98106	3.98106	3.98106	3.98106	3.98106	3.98106	3.98106	1	0
RAB3IL1	ENSG00000167994	82525	chr11	-9050	61675779	61684828	-	CT/AC	Annotated	TRUE	TRUE	TRUE	17.8473	24.5676	11.1269	-1.15717	0.0069288	TRUE	FALSE	FALSE	5.10668	4.80782	5.34163	5.12515	5.31367	5.16692	5.23339	5.2403	1.00132	0.000572774
TGFBR2	ENSG00000163513	337975	chr3	-37769	30648470	30686238	+	GT/AG	Annotated	TRUE	TRUE	TRUE	10.4428	5.42706	15.4586	1.55195	0.00985639	TRUE	FALSE	FALSE	5.25896	5.5488	5.44243	5.19084	5.28359	5.36978	5.31663	5.32669	1.00189	0.00082053
NUDT17	ENSG00000186364	28578	chr1	-180	145589056	145589235	-	CT/AC	Annotated	TRUE	TRUE	TRUE	9.87999	15.0692	4.69077	-1.77601	0.00372149	TRUE	FALSE	FALSE	3.98106	4.60963	5.10495	4.56424	4.71115	5.00385	4.83459	4.8575	1.00474	0.00205273
CHTF18	ENSG00000127586	170801	chr16	-127	842591	842717	+	GT/AG	Annotated	TRUE	TRUE	TRUE	13.5231	19.9308	7.11544	-1.41408	0.00334947	TRUE	FALSE	FALSE	4.92466	4.80782	4.87771	4.97808	5.18766	4.74346	4.9279	4.96556	1.00764	0.00330671
DHRS13	ENSG00000167536	204055	chr17	-116	27229720	27229835	-	CT/AC	Annotated	TRUE	TRUE	TRUE	16.1297	24.8261	7.43322	-1.61831	0.00641788	TRUE	FALSE	FALSE	4.68983	4.74794	4.67998	5.31051	5.04309	5.0474	4.99525	5.04524	1.01001	0.00432494
WDR90	ENSG00000161996	170412	chr16	-180	708345	708524	+	GT/AG	Annotated	TRUE	TRUE	TRUE	9.39069	14.8079	3.97352	-1.86948	0.00812663	TRUE	FALSE	FALSE	4.53225	4.29721	4.87771	4.56424	5.11813	4.42462	4.72097	4.77138	1.01068	0.00461205
ENOSF1	ENSG00000132199	228156	chr18	-2525	683396	685920	-	CT/AC	Annotated	TRUE	TRUE	TRUE	16.1858	8.18072	24.191	1.55341	0.000171345	TRUE	FALSE	TRUE	5.48107	5.76573	5.62024	5.68924	5.78929	5.64113	5.65474	5.71521	1.01069	0.00461907
DLG1	ENSG00000075711	361350	chr3	-2453	196867136	196869588	-	CT/AC	Annotated	TRUE	TRUE	TRUE	11.6432	17.0923	6.19406	-1.49171	0.0079911	TRUE	FALSE	FALSE	5.10668	5.1353	4.55356	4.80037	4.71115	4.74346	4.67696	4.7273	1.01076	0.00464946
KANSL3	ENSG00000114982	280943	chr2	-11535	97285514	97297048	-	CT/AC	Unannotated	TRUE	TRUE	TRUE	7.62475	2.78193	12.4676	2.1552	0.00133884	TRUE	FALSE	TRUE	5.22303	5.17368	5.28743	5.12515	5.25261	5.27334	5.20629	5.26298	1.01089	0.00470348
HADHA	ENSG00000084754	268791	chr2	-476	26437446	26437921	-	CT/AC	Unannotated	TRUE	TRUE	TRUE	5.14401	0.875283	9.41273	3.50064	0.000765262	TRUE	FALSE	TRUE	5.02032	5.17368	4.96027	5.05458	5.28359	4.85811	5.00743	5.07085	1.01267	0.0054661
DLST	ENSG00000119689	145452	chr14	-528	75356053	75356580	+	GT/AG	Annotated	TRUE	TRUE	TRUE	29.3736	13.282	45.4652	1.82279	2.11866e-08	TRUE	FALSE	TRUE	6.04237	6.1916	6.30027	6.06825	6.5381	5.99505	6.18426	6.26658	1.01331	0.00574268
CHTF18	ENSG00000127586	170818	chr16	-87	847752	847838	+	GT/AG	Annotated	TRUE	TRUE	TRUE	22.22	31.336	13.104	-1.21342	0.00132249	TRUE	FALSE	FALSE	4.97382	4.9637	5.23023	5.41789	5.47829	5.3386	5.32406	5.40845	1.01585	0.00682967
PFN1	ENSG00000108518	197506	chr17	-603	4849320	4849922	-	CT/AC	Unannotated	TRUE	TRUE	TRUE	8.30252	3.76836	12.8367	1.8423	0.00512702	TRUE	FALSE	FALSE	4.81643	5.00976	5.34163	5.31051	5.45252	5.36978	5.32607	5.41115	1.01597	0.00688268
NDRG3	ENSG00000101079	309728	chr20	-2636	35282127	35284762	-	CT/AC	Unannotated	TRUE	TRUE	TRUE	8.04891	3.7896	12.3082	1.77614	0.00761727	TRUE	FALSE	TRUE	5.25896	5.1353	5.10495	5.25243	5.15352	5.36978	5.17869	5.26165	1.01602	0.00690208
BEST1	ENSG00000167995	82544	chr11	-388	61724471	61724858	+	GT/AG	Annotated	TRUE	TRUE	TRUE	30.9744	43.4875	18.4614	-1.23084	7.48987e-05	TRUE	FALSE	FALSE	5.18576	5.43762	5.62024	5.36554	5.55226	5.61671	5.49289	5.58448	1.01667	0.00718182
FN1	ENSG00000115414	296674	chr2	-616	216271234	216271849	-	CT/AC	Annotated	TRUE	TRUE	TRUE	26.5022	15.2105	37.7939	1.38331	0.0028318	TRUE	FALSE	FALSE	6.44373	5.9872	6.25133	5.41789	5.88339	5.99505	5.83461	5.93922	1.01793	0.00771749
CHTF18	ENSG00000127586	170778	chr16	-155	838776	838930	+	GT/AG	Annotated	TRUE	TRUE	TRUE	11.6221	17.8454	5.39867	-1.58513	0.00314362	TRUE	FALSE	FALSE	4.75596	4.74794	4.67998	4.89412	4.96123	4.80299	4.78705	4.88211	1.01986	0.00853985
LIG3	ENSG00000005156	205671	chr17	-2379	33307642	33310020	+	GT/AG	Annotated	TRUE	TRUE	TRUE	25.3733	35.1586	15.588	-1.17688	0.00085188	TRUE	FALSE	FALSE	5.53708	5.49458	5.10495	5.31051	5.50349	5.12873	5.20773	5.31611	1.02081	0.00894529
PEF1	ENSG00000162517	11664	chr1	-1762	32096334	32098095	-	CT/AC	Annotated	TRUE	TRUE	TRUE	4.30584	0.862217	7.74947	3.2189	0.00373523	TRUE	FALSE	FALSE	4.92466	4.9637	4.96027	4.89412	5.15352	4.90959	4.92719	5.03156	1.02118	0.00910269
MAN2C1	ENSG00000140400	164186	chr15	-127	75652117	75652243	-	CT/AC	Annotated	TRUE	TRUE	TRUE	15.8286	23.2909	8.3663	-1.4653	0.000397295	TRUE	FALSE	FALSE	4.81643	4.80782	5.1696	4.89412	5.15352	5.12873	5.03186	5.14113	1.02172	0.00932989
SAP30BP	ENSG00000161526	220537	chr17	-6276	73689563	73695838	+	GT/AG	Unannotated	TRUE	TRUE	TRUE	8.07266	2.31961	13.8257	2.59652	0.000262725	TRUE	FALSE	TRUE	4.92466	5.1353	5.1696	5.46785	5.25261	5.61671	5.31872	5.43466	1.0218	0.00936506
HSD17B8	ENSG00000204228	411284	chr6	-181	33172498	33172678	+	GT/AG	Annotated	TRUE	TRUE	TRUE	23.2121	34.282	12.1421	-1.4991	0.00937171	TRUE	FALSE	FALSE	4.81643	4.86324	5.03552	5.51566	5.47829	5.30648	5.27559	5.39239	1.02214	0.00950986
HSPBP1	ENSG00000133265	263520	chr19	-507	55776747	55777253	-	CT/AC	Unannotated	TRUE	TRUE	TRUE	24.7668	11.0406	38.493	1.77593	2.06902e-07	TRUE	FALSE	TRUE	5.84758	5.60058	6.17434	6.03813	6.21646	6.30048	6.10623	6.25847	1.02493	0.0106945
BEST1	ENSG00000167995	82546	chr11	-681	61724937	61725617	+	GT/AG	Annotated	TRUE	TRUE	TRUE	24.1689	34.5291	13.8087	-1.27835	0.000218822	TRUE	FALSE	FALSE	5.02032	5.408	5.1696	5.31051	5.28359	5.45827	5.24006	5.37093	1.02498	0.0107135
COG1	ENSG00000166685	219161	chr17	-1123	71198040	71199162	+	GT/AG	Unannotated	TRUE	TRUE	TRUE	4.47114	1.15154	7.79074	2.77014	0.00881415	TRUE	FALSE	FALSE	5.10668	4.68247	4.96027	4.89412	5.04309	5.08895	4.92719	5.06602	1.02818	0.0120671
TPP2	ENSG00000134900	133655	chr13	-1284	103297360	103298643	+	GT/AG	Annotated	TRUE	TRUE	TRUE	9.60595	14.4477	4.76414	-1.78965	0.0055839	TRUE	FALSE	FALSE	5.32727	5.00976	3.98106	4.56424	4.50004	4.29532	4.27265	4.39768	1.02926	0.0125263
POLE	ENSG00000177084	125447	chr12	-302	133256238	133256539	-	CT/AC	Annotated	TRUE	TRUE	TRUE	27.1693	17.8555	36.4832	1.03818	0.00178925	TRUE	FALSE	FALSE	6.40314	6.25319	5.7378	5.68924	5.98769	5.77798	5.71352	5.88283	1.02963	0.0126825
PWP2	ENSG00000241945	320157	chr21	-535	45538715	45539249	+	GT/AG	Unannotated	TRUE	TRUE	TRUE	3.54165	0.144661	6.93863	4.64087	0.00042467	TRUE	FALSE	FALSE	4.97382	4.86324	4.96027	4.69293	5.15352	4.80299	4.8266	4.97826	1.03142	0.013436
BEST1	ENSG00000167995	82558	chr11	-313	61727051	61727363	+	GT/AG	Annotated	TRUE	TRUE	TRUE	23.3134	33.8081	12.8188	-1.37048	0.000218822	TRUE	FALSE	FALSE	4.92466	5.21062	5.1696	5.25243	5.59904	5.16692	5.21102	5.38298	1.033	0.0141003
CTSF	ENSG00000174080	86707	chr11	-191	66335554	66335744	-	CT/AC	Annotated	TRUE	TRUE	TRUE	29.2876	42.4733	16.1019	-1.34407	0.00696362	TRUE	FALSE	FALSE	4.92466	5.31395	5.28743	5.46785	5.34291	5.77798	5.37764	5.56044	1.03399	0.014518
SLC22A18	ENSG00000110628	73777	chr11	-766	2923678	2924443	+	GT/AG	Unannotated	TRUE	TRUE	TRUE	4.37542	7.72379	1.02706	-2.90282	0.00777016	TRUE	FALSE	FALSE	3.98106	4.29721	4.55356	3.98106	4.40556	4.42462	4.26731	4.41509	1.03463	0.0147851
UQCC1	ENSG00000101019	308977	chr20	-32398	33902569	33934966	-	CT/AC	Annotated	TRUE	TRUE	TRUE	33.8827	45.8022	21.9632	-1.07296	0.00010366	TRUE	FALSE	FALSE	5.14703	5.46646	5.48956	5.72892	5.78929	5.82036	5.60924	5.80482	1.03487	0.0148851
MED6	ENSG00000133997	144256	chr14	-286	71059727	71060012	-	CT/AC	Annotated	TRUE	TRUE	TRUE	7.17315	3.09909	11.2472	1.99266	0.00591468	TRUE	FALSE	TRUE	5.25896	5.31395	5.10495	4.89412	5.08137	5.27334	4.99953	5.17736	1.03557	0.0151786
ORC4	ENSG00000115947	287527	chr2	-4148	148705794	148709941	-	CT/AC	Annotated	TRUE	TRUE	TRUE	26.4754	16.8749	36.0758	1.05933	0.00277875	TRUE	FALSE	FALSE	6.163	6.35454	5.62024	5.80459	5.76957	6.09944	5.71242	5.93451	1.03888	0.0165649
ISYNA1	ENSG00000105655	248195	chr19	-99	18548571	18548669	-	CT/AC	Annotated	TRUE	TRUE	TRUE	104.434	150.252	58.6156	-1.33407	4.16943e-06	TRUE	FALSE	FALSE	6.00573	6.04141	6.25133	6.69659	6.72313	6.74814	6.47396	6.73563	1.04042	0.0172086
JAG2	ENSG00000184916	150416	chr14	-1291	105609976	105611266	-	CT/AC	Annotated	TRUE	TRUE	TRUE	28.1887	42.8158	13.5615	-1.61151	6.47235e-06	TRUE	FALSE	FALSE	5.06452	4.9637	4.87771	5.60568	5.47829	5.42956	5.24169	5.45393	1.04049	0.0172376
RADIL	ENSG00000157927	438936	chr7	-1342	4839942	4841283	-	CT/AC	Annotated	TRUE	TRUE	TRUE	22.9437	32.4194	13.468	-1.2134	0.0038091	TRUE	FALSE	FALSE	4.87239	5.05354	5.23023	5.31051	5.34291	5.64113	5.27037	5.49202	1.04205	0.0178906
NAPRT	ENSG00000147813	484871	chr8	-149	144660114	144660262	-	CT/AC	Annotated	TRUE	TRUE	TRUE	22.8268	32.5907	13.0629	-1.31539	0.00591164	TRUE	FALSE	FALSE	5.02032	5.09532	5.1696	5.25243	5.62175	5.2391	5.21102	5.43043	1.0421	0.0179114
ISYNA1	ENSG00000105655	248196	chr19	-104	18548799	18548902	-	CT/AC	Annotated	TRUE	TRUE	TRUE	153.636	210.324	96.949	-1.07044	0.000213875	TRUE	FALSE	FALSE	6.59492	6.4872	6.71132	7.2563	7.43181	7.14883	6.98381	7.29032	1.04389	0.0186544
PPOX	ENSG00000143224	36826	chr1	-508	161137277	161137784	+	GT/AG	Annotated	TRUE	TRUE	TRUE	27.5621	38.1635	16.9607	-1.19004	0.00296436	TRUE	FALSE	FALSE	5.06452	5.17368	4.96027	5.76734	5.34291	5.86134	5.36381	5.60213	1.04443	0.0188798
UQCC1	ENSG00000101019	308965	chr20	-2596	33891873	33894468	-	CT/AC	Annotated	TRUE	TRUE	TRUE	48.4886	64.9114	32.0658	-1.01248	2.39858e-05	TRUE	FALSE	FALSE	5.80471	5.60058	5.94354	5.72892	6.06852	6.13245	5.83623	6.10048	1.04528	0.0192317
CKB	ENSG00000166165	149660	chr14	-383	103987772	103988154	-	CT/AC	Annotated	TRUE	TRUE	TRUE	90.2968	127.273	53.3204	-1.26322	1.57708e-06	TRUE	FALSE	FALSE	5.94872	5.93057	6.17434	6.51784	6.52705	6.7988	6.34609	6.66292	1.04993	0.0211588
ARMC9	ENSG00000135931	299934	chr2	-13051	232196610	232209660	+	GT/AG	Unannotated	TRUE	TRUE	TRUE	50.5124	28.9169	72.108	1.32021	2.48166e-09	TRUE	FALSE	TRUE	6.49602	6.80183	6.4587	6.51784	6.78886	6.84766	6.48827	6.81826	1.05086	0.0215449
PRRT4	ENSG00000224940	459914	chr7	-6002	127992733	127998734	-	CT/AC	Annotated	TRUE	TRUE	TRUE	17.3825	23.8409	10.924	-1.12882	0.00838644	TRUE	FALSE	FALSE	4.87239	5.09532	5.10495	5.05458	5.34291	5.3386	5.07977	5.34076	1.05138	0.0217591
USP39	ENSG00000168883	279378	chr2	-2026	85848703	85850728	+	GT/AG	Unannotated	TRUE	TRUE	TRUE	11.7583	3.22687	20.2898	2.74115	7.91015e-07	TRUE	FALSE	TRUE	5.45199	5.37755	5.62024	5.25243	5.8466	5.59177	5.43634	5.71919	1.05203	0.0220277
FN1	ENSG00000115414	296678	chr2	-194	216274463	216274656	-	CT/AC	Annotated	TRUE	TRUE	TRUE	34.9281	21.6293	48.227	1.17982	0.00218398	TRUE	FALSE	FALSE	6.94111	6.34052	6.00524	5.60568	6.32389	5.92039	5.80546	6.12214	1.05455	0.0230669
JAG2	ENSG00000184916	150432	chr14	-96	105614567	105614662	-	CT/AC	Annotated	TRUE	TRUE	TRUE	28.1959	39.7171	16.6746	-1.2064	0.00219128	TRUE	FALSE	FALSE	4.97382	5.43762	5.23023	5.41789	5.66588	5.56629	5.32406	5.61609	1.05485	0.0231907
NFYA	ENSG00000001167	413999	chr6	-5920	41040824	41046743	+	GT/AG	Unannotated	TRUE	TRUE	TRUE	9.12378	2.51855	15.729	2.80212	3.78582e-05	TRUE	FALSE	TRUE	5.22303	5.24624	5.34163	5.19084	5.3991	5.7115	5.26623	5.5553	1.05489	0.0232071
ENO1	ENSG00000074800	4026	chr1	-1207	8924137	8925343	-	CT/AC	Unannotated	TRUE	TRUE	TRUE	10.1942	3.36471	17.0236	2.30715	3.09855e-05	TRUE	FALSE	FALSE	5.25896	5.62562	5.23023	5.25243	5.47829	5.59177	5.24133	5.53503	1.05604	0.0236784
COL18A1	ENSG00000182871	320780	chr21	-290	46914486	46914775	+	GT/AG	Annotated	TRUE	TRUE	TRUE	28.5159	18.5173	38.5144	1.07176	0.00394967	TRUE	FALSE	FALSE	6.00573	6.02359	6.03501	5.72892	6.09948	6.34283	5.88196	6.22116	1.05767	0.0243487
ADGRA2	ENSG00000020181	471762	chr8	-155	37692917	37693071	+	GT/AG	Annotated	TRUE	TRUE	TRUE	26.0107	35.5911	16.4304	-1.12075	0.00175254	TRUE	FALSE	FALSE	5.02032	5.46646	5.44243	5.12515	5.66588	5.51356	5.28379	5.58972	1.0579	0.024445
TMEM214	ENSG00000119777	269075	chr2	-253	27260761	27261013	+	GT/AG	Annotated	TRUE	TRUE	TRUE	19.5915	11.8017	27.3814	1.24666	0.00505033	TRUE	FALSE	FALSE	5.59047	5.408	5.66073	5.72892	5.98769	6.08262	5.69483	6.03515	1.05976	0.0252077
UQCRC1	ENSG00000010256	342155	chr3	-185	48638223	48638407	-	CT/AC	Unannotated	TRUE	TRUE	TRUE	7.07076	1.06728	13.0742	3.53763	3.82719e-05	TRUE	FALSE	TRUE	5.14703	4.9637	4.87771	5.41789	5.47829	5.45827	5.1478	5.46828	1.06226	0.0262292
FADS3	ENSG00000221968	82492	chr11	-531	61646982	61647512	-	CT/AC	Annotated	TRUE	TRUE	TRUE	19.0731	26.2182	11.9281	-1.08666	0.0082713	TRUE	FALSE	FALSE	5.10668	5.05354	5.1696	4.97808	5.37137	5.42956	5.07384	5.40047	1.06437	0.0270943
BEST1	ENSG00000167995	82553	chr11	-996	61725974	61726969	+	GT/AG	Annotated	TRUE	TRUE	TRUE	10.7762	15.9962	5.5563	-1.5042	0.00570321	TRUE	FALSE	FALSE	4.81643	4.915	4.55356	4.69293	4.76829	5.08895	4.62325	4.92862	1.06605	0.0277784
MRPL3	ENSG00000114686	353359	chr3	-5197	131181738	131186934	-	CT/AC	Unannotated	TRUE	TRUE	TRUE	6.14902	1.62109	10.6769	2.79435	0.00214762	TRUE	FALSE	TRUE	5.18576	5.43762	4.78556	4.89412	5.00311	5.3386	4.83984	5.17086	1.0684	0.0287319
PSMD1	ENSG00000173692	299759	chr2	-21361	231951896	231973256	+	GT/AG	Unannotated	TRUE	TRUE	TRUE	5.85467	2.1659	9.54344	2.21084	0.00762546	TRUE	FALSE	FALSE	5.35982	5.05354	4.78556	4.80037	5.15352	5.16692	4.79296	5.16022	1.07662	0.0320643
EML3	ENSG00000149499	82873	chr11	-80	62370151	62370230	-	CT/AC	Annotated	TRUE	TRUE	TRUE	38.957	56.4406	21.4733	-1.35084	7.49867e-08	TRUE	FALSE	FALSE	5.22303	5.46646	5.57831	5.31051	5.93661	5.79935	5.44441	5.86798	1.0778	0.032538
COL18A1	ENSG00000182871	320778	chr21	-969	46913490	46914458	+	GT/AG	Annotated	TRUE	TRUE	TRUE	26.9994	15.8466	38.1521	1.27576	0.000529044	TRUE	FALSE	FALSE	5.94872	6.02359	6.0641	5.56155	6.18818	6.34283	5.81282	6.2655	1.07788	0.032569
EML3	ENSG00000149499	82876	chr11	-259	62370362	62370620	-	CT/AC	Annotated	TRUE	TRUE	TRUE	59.2248	79.8014	38.6482	-1.03717	3.79619e-07	TRUE	FALSE	FALSE	5.94872	5.83015	5.84494	5.91002	6.32389	6.35666	5.87748	6.34027	1.07874	0.0329169
FN1	ENSG00000115414	296690	chr2	-1359	216296688	216298046	-	CT/AC	Annotated	TRUE	TRUE	TRUE	22.492	11.9135	33.0706	1.41093	0.00375062	TRUE	FALSE	FALSE	6.65329	6.23806	5.28743	5.25243	5.88339	5.56629	5.26993	5.72484	1.08632	0.0359583
GSN	ENSG00000148180	500994	chr9	-18493	124043841	124062333	+	GT/AG	Annotated	TRUE	TRUE	TRUE	12.4774	6.93802	18.0168	1.38376	0.00871649	TRUE	FALSE	FALSE	5.64152	5.408	5.1696	5.12515	5.80869	5.42956	5.14738	5.61912	1.09165	0.0380828
ACD	ENSG00000102977	187231	chr16	-76	67693949	67694024	-	CT/AC	Annotated	TRUE	TRUE	TRUE	63.9194	89.3906	38.4482	-1.20439	0.000147769	TRUE	FALSE	FALSE	5.73745	5.78758	5.7378	6.00729	6.38689	6.43674	5.87255	6.41182	1.09183	0.0381546
GSN	ENSG00000148180	501033	chr9	-1836	124062405	124064240	+	GT/AG	Annotated	TRUE	TRUE	TRUE	17.6878	9.80824	25.5673	1.38331	0.000425416	TRUE	FALSE	FALSE	5.84758	5.67417	5.3932	5.41789	5.93661	5.88134	5.40554	5.90897	1.09313	0.0386728
LAS1L	ENSG00000001497	516480	chrX	-301	64744143	64744443	-	CT/AC	Annotated	TRUE	TRUE	TRUE	14.5767	20.5089	8.64441	-1.245	0.00750372	TRUE	FALSE	FALSE	4.87239	4.915	4.96027	4.69293	5.28359	5.27334	4.8266	5.27847	1.09362	0.0388665
DVL2	ENSG00000004975	198416	chr17	-265	7131031	7131295	-	CT/AC	Annotated	TRUE	TRUE	TRUE	14.8746	8.32872	21.4205	1.36781	0.00226804	TRUE	FALSE	FALSE	5.53708	5.37755	5.28743	5.41789	5.74954	5.95827	5.35266	5.8539	1.09364	0.038876
JAG2	ENSG00000184916	150415	chr14	-311	105609508	105609818	-	CT/AC	Annotated	TRUE	TRUE	TRUE	26.3772	36.2998	16.4547	-1.117	0.00532973	TRUE	FALSE	FALSE	5.35982	5.09532	5.10495	5.25243	5.50349	5.86134	5.17869	5.68241	1.09727	0.0403129
CKB	ENSG00000166165	149663	chr14	-123	103988515	103988637	-	CT/AC	Annotated	TRUE	TRUE	TRUE	126.193	173.311	79.0752	-1.14498	5.88252e-09	TRUE	FALSE	FALSE	6.53395	6.52458	6.39307	6.62001	7.15738	7.12541	6.50654	7.14139	1.09757	0.0404328
SUN1	ENSG00000164828	437404	chr7	-319	889241	889559	+	GT/AG	Annotated	TRUE	TRUE	TRUE	61.5961	85.0626	38.1295	-1.17135	0.000124457	TRUE	FALSE	FALSE	6.12966	6.14343	5.53479	5.80459	6.17381	6.31474	5.66969	6.24428	1.10134	0.0419227
TMEM214	ENSG00000119777	269068	chr2	-112	27260571	27260682	+	GT/AG	Annotated	TRUE	TRUE	TRUE	16.87	8.68649	25.0535	1.53841	0.00014498	TRUE	FALSE	FALSE	5.59047	5.60058	5.34163	5.51566	5.82779	6.13245	5.42865	5.98012	1.10159	0.0420183
ARG2	ENSG00000081181	143689	chr14	-3279	68109081	68112359	+	GT/AG	Annotated	TRUE	TRUE	TRUE	32.1299	43.2534	21.0065	-1.05664	0.00363458	TRUE	FALSE	FALSE	5.45199	5.43762	5.10495	5.51566	5.90138	5.79935	5.31031	5.85037	1.1017	0.0420634
CKB	ENSG00000166165	149666	chr14	-260	103988843	103989102	-	CT/AC	Annotated	TRUE	TRUE	TRUE	34.4526	51.9951	16.9101	-1.61315	1.40485e-05	TRUE	FALSE	FALSE	5.18576	5.28065	5.3932	4.97808	5.68735	5.75622	5.18564	5.72178	1.10339	0.0427292
CTNNB1	ENSG00000168036	339827	chr3	-23639	41241873	41265511	+	GT/AG	Annotated	TRUE	TRUE	TRUE	25.986	11.8116	40.1603	1.78433	1.60916e-08	TRUE	FALSE	FALSE	6.54637	6.31204	5.23023	5.6482	6.15928	6.21149	5.43922	6.18538	1.13718	0.0558303

## Sheet: Supp Table 3. GO_polysome
Supplementary Table 3. Gene Ontology enrichment analysis of the translated misspliced transcripts in SF3B1R625G Mel202 cells.
Category	Term	Count	P-Value	-LOG10P-VALUE	Genes	Benjamini
KEGG_PATHWAY	Metabolic pathways	10	0.067	1.17393	POLE, ARG2, CKB, DLST, ENO1, HADHA, HSD17B8, ISYNA1, NAPRT, PPOX, UQCRC1	0.76
KEGG_PATHWAY	HTLV-I infection	5	0.022	1.65758	POLE, CTNNB1, DLG1, DVL2, TGFBR2	0.6
KEGG_PATHWAY	Biosynthesis of antibiotics	5	0.014	1.85387	ARG2, DLST, ENO1, HADHA, ISYNA1	0.68
KEGG_PATHWAY	Hippo signaling pathway	4	0.029	1.5376	CTNNB1, DLG1, DVL2, TGFBR2	0.55
KEGG_PATHWAY	Carbon metabolism	3	0.089	1.05061	DLST, ENO1, HADHA	0.78

## Sheet: Supp Table 4. Proteome
Supplementary Table 4. Differentially-abundant proteins in SF3B1R625G versus SF3B1WT Mel202 cells as determined by LC-MS/MS. A total of 933 out of 8,573 detected proteins were considered as significantly differentially-abundant (at least 3 detected peptides per protein in all replicates, absolute fold change ≥ 1.2, p-value ≤ 0.05).
933/8573 proteins	Gene & Synonyms	SF3B1-R625G / SF3B1-WT							Total Peptides	MW (kDa)	Description	Species
		Ratio	Log2FC	Adj. p-value	-log10(adj p-value)	CV %	Dist. pept. used	Pept. used
Q659C4	LARP1B	0.001	-1000				3	9	9	105.3	La-related protein 1B	Homo sapiens
Q96HP0	DOCK6	0.001	-1000				3	8	8	229.6	Dedicator of cytokinesis protein 6	Homo sapiens
O75319	DUSP11	0.00977599	-6.67654	0.0479023		10.4817	1	6	6	38.9	RNA/RNP complex-1-interacting phosphatase	Homo sapiens
Q9H4G0	EPB41L1	0.001	-1000				3	6	6	98.5	Band 4.1-like protein 1	Homo sapiens
P78540	ARG2	0.001	-1000				2	4	4	38.6	Arginase-2, mitochondrial	Homo sapiens
P98077	SHC2	0.001	-1000				2	4	4	61.9	SHC-transforming protein 2	Homo sapiens
Q16352	INA	0.001	-1000				2	4	4	55.4	Alpha-internexin	Homo sapiens
A6NE01	FAM186A	0.001	-1000				1	3	3	262.8	Protein FAM186A	Homo sapiens
O43739	CYTH3	0.001	-1000				2	3	3	46.3	Cytohesin-3	Homo sapiens
Q0ZGT2	NEXN	0.001	-1000				1	3	3	80.7	Nexilin	Homo sapiens
Q5JPI9	METTL10	0.001	-1000				1	3	3	31.8	EEF1A lysine methyltransferase 2	Homo sapiens
Q92581	SLC9A6	0.001	-1000				1	3	3	74.2	Sodium/hydrogen exchanger 6	Homo sapiens
Q96IK1	BOD1	0.001	-1000				2	3	3	19.2	Biorientation of chromosomes in cell division protein 1	Homo sapiens
O75319	DUSP11	0.00977599	-6.67654	0.0479023	1.31964	10.4817	1	6	6	38.9	RNA/RNP complex-1-interacting phosphatase	Homo sapiens
P00352	ALDH1A1	0.08409	-3.57192	0.0496743	1.30387	1.77533	1	4	4	54.9	Retinal dehydrogenase 1	Homo sapiens
Q9H2P9	DPH5	0.224682	-2.15404	0.00318632	2.49671	19.8088	3	17	18	31.7	Diphthine methyl ester synthase	Homo sapiens
Q6UW78	C11orf83	0.387017	-1.36953	0.0206645	1.68478	26.489	3	16	16	10.1	Ubiquinol-cytochrome-c reductase complex assembly factor 3	Homo sapiens
P09972	ALDOC	0.395269	-1.33909	5.21381e-10	9.28284	11.6748	12	73	87	39.5	Fructose-bisphosphate aldolase C	Homo sapiens
Q12959	DLG1	0.413561	-1.27383	0.0013816	2.85962	18.7983	4	20	21	100.5	Disks large homolog 1	Homo sapiens
O43657	TSPAN6	0.430615	-1.21553	0.0463404	1.33404	21.945	2	9	11	27.6	Tetraspanin-6	Homo sapiens
Q9UHJ6	SHPK	0.435049	-1.20075	4.41169e-08	7.35539	11.6024	10	44	63	51.5	Sedoheptulokinase	Homo sapiens
Q8NI22	MCFD2	0.448624	-1.15642	2.04146e-10	9.69006	9.438	5	46	57	16.4	Multiple coagulation factor deficiency protein 2	Homo sapiens
P29144	TPP2	0.452266	-1.14476	1.36392e-27	26.8652	7.09131	46	222	288	138.3	Tripeptidyl-peptidase 2	Homo sapiens
P49247	RPIA	0.459789	-1.12096	0.00558332	2.25311	23.2256	5	22	26	33.3	Ribose-5-phosphate isomerase	Homo sapiens
P49257	LMAN1	0.474619	-1.07516	1.67444e-20	19.7761	7.34128	21	113	154	57.5	Protein ERGIC-53	Homo sapiens
Q9BRT2	UQCC2	0.479359	-1.06082	2.73814e-08	7.56254	10.823	7	38	45	14.9	Ubiquinol-cytochrome-c reductase complex assembly factor 2	Homo sapiens
Q9NVA1	UQCC	0.481848	-1.05335	0.000442457	3.35413	17.3048	6	24	33	34.6	Ubiquinol-cytochrome-c reductase complex assembly factor 1	Homo sapiens
Q99613	EIF3C	0.482065	-1.0527	0.023032	1.63767	20.0559	1	10	11	105.3	Eukaryotic translation initiation factor 3 subunit C	Homo sapiens
O43156	TTI1	0.487391	-1.03685	2.61338e-10	9.5828	12.6468	23	125	159	122.1	TELO2-interacting protein 1 homolog	Homo sapiens
O94901	SUN1	0.491531	-1.02465	0.00170573	2.76809	22.2282	6	31	36	90.1	SUN domain-containing protein 1	Homo sapiens
Q7Z3E5	ARMC9	0.493491	-1.0189	3.75633e-23	22.4252	7.60725	27	165	188	91.8	LisH domain-containing protein ARMC9	Homo sapiens
P32929	CTH	0.496451	-1.01028	6.78375e-09	8.16853	12.1749	15	63	85	44.5	Cystathionine gamma-lyase	Homo sapiens
O15075	DCLK1	0.508102	-0.976811	0.00566157	2.24706	22.8035	4	20	23	82.2	Serine/threonine-protein kinase DCLK1	Homo sapiens
Q92956	TNFRSF14	0.516782	-0.952373	0.0107604	1.96817	20.0512	2	13	15	30.4	Tumor necrosis factor receptor superfamily member 14	Homo sapiens
Q9UHI5	SLC7A8	0.518805	-0.946736	3.42864e-11	10.4649	9.02805	8	49	62	58.4	Large neutral amino acids transporter small subunit 2	Homo sapiens
O75027	ABCB7	0.526864	-0.924498	3.41128e-10	9.46708	11.0945	14	65	81	82.6	ATP-binding cassette sub-family B member 7, mitochondrial	Homo sapiens
Q16594	TAF9	0.536485	-0.898391	0.0361461	1.44194	30.5703	3	18	23	29	Transcription initiation factor TFIID subunit 9	Homo sapiens
P45984	MAPK9	0.540835	-0.886741	0.0044959	2.34718	23.3045	5	24	27	48.1	Mitogen-activated protein kinase 9	Homo sapiens
Q9HCE0	EPG5	0.541591	-0.884726	0.0415179	1.38177	26.347	2	11	11	292.5	Ectopic P granules protein 5 homolog	Homo sapiens
O43175	PHGDH	0.548016	-0.867711	1.87903e-26	25.7261	6.91202	27	173	215	56.7	D-3-phosphoglycerate dehydrogenase	Homo sapiens
Q5ST30	VARS2	0.554247	-0.851398	7.00968e-15	14.1543	9.80143	22	126	163	118.5	Valine--tRNA ligase, mitochondrial	Homo sapiens
Q9BX68	HINT2	0.561716	-0.832088	1.24967e-15	14.9032	5.3361	6	41	52	17.2	Histidine triad nucleotide-binding protein 2, mitochondrial	Homo sapiens
Q5VUM1	SDHAF4	0.565838	-0.821539	0.000659459	3.18081	18.8559	3	25	30	12.2	Succinate dehydrogenase assembly factor 4, mitochondrial	Homo sapiens
Q9UJ83	HACL1	0.566097	-0.820879	0.0012919	2.88877	19.1171	5	22	27	63.7	2-hydroxyacyl-CoA lyase 1	Homo sapiens
Q86YL5	TDRP	0.566827	-0.819019	0.0052203	2.2823	24.3868	5	26	30	20.4	Testis development-related protein	Homo sapiens
Q9P289	MST4	0.566924	-0.818774	0.000290442	3.53694	14.9386	4	19	23	46.5	Serine/threonine-protein kinase 26	Homo sapiens
Q9Y653	GPR56	0.575423	-0.797305	3.29412e-08	7.48226	10.547	5	35	40	77.7	Adhesion G-protein coupled receptor G1	Homo sapiens
O60293	ZFC3H1	0.576312	-0.795078	0.030269	1.519	31.5526	5	24	28	226.4	Zinc finger C3H1 domain-containing protein	Homo sapiens
P42126	ECI1	0.585402	-0.7725	0.000424643	3.37198	22.1779	11	71	78	32.8	Enoyl-CoA delta isomerase 1, mitochondrial	Homo sapiens
O00767	SCD	0.587151	-0.768196	1.25552e-12	11.9012	10.5171	16	102	128	41.5	Acyl-CoA desaturase	Homo sapiens
Q13217	DNAJC3	0.588384	-0.765171	2.52431e-16	15.5979	9.16874	24	130	174	57.6	DnaJ homolog subfamily C member 3	Homo sapiens
Q15172	PPP2R5A	0.592252	-0.755718	3.68735e-11	10.4333	10.7524	14	75	96	56.2	Serine/threonine-protein phosphatase 2A 56 kDa regulatory subunit alpha isoform	Homo sapiens
O43570	CA12	0.594049	-0.751347	2.54931e-06	5.59358	12.9732	6	31	34	39.5	Carbonic anhydrase 12	Homo sapiens
P49916	LIG3	0.594506	-0.750237	2.81171e-31	30.551	6.23382	37	191	240	112.9	DNA ligase 3	Homo sapiens
Q4G0I0	CCSMST1	0.595454	-0.747938	0.0261187	1.58305	23.1072	3	12	16	15	Protein CCSMST1	Homo sapiens
P46063	RECQL	0.59548	-0.747875	3.63735e-25	24.4392	7.06085	29	164	210	73.5	ATP-dependent DNA helicase Q1	Homo sapiens
Q69YQ0	SPECC1L	0.596053	-0.746487	0.00175043	2.75686	24.1352	13	54	75	124.6	Cytospin-A	Homo sapiens
Q96ER3	SAAL1	0.601669	-0.732959	2.63475e-07	6.57926	11.2007	8	33	47	53.6	Protein SAAL1	Homo sapiens
Q9UHL4	DPP7	0.606752	-0.72082	0.00014614	3.83523	20.2673	13	66	85	54.3	Dipeptidyl peptidase 2	Homo sapiens
Q8N4T8	CBR4	0.606969	-0.720306	9.1569e-06	5.03825	15.4623	8	41	53	25.3	Carbonyl reductase family member 4	Homo sapiens
O75290	ZNF780A	0.610515	-0.711901	0.00277083	2.55739	1.78745	1	6	6	74.5	Zinc finger protein 780A	Homo sapiens
P0CG13	CHTF8	0.611003	-0.710749	0.0144166	1.84114	26.9247	4	21	24	13.3	Chromosome transmission fidelity protein 8 homolog	Homo sapiens
Q96S21	RAB40C	0.6135	-0.704864	0.0105855	1.97529	3.94886	1	6	6	31.3	Ras-related protein Rab-40C	Homo sapiens
P04264	KRT1	0.615045	-0.701235	8.39535e-20	19.076	8.90616	48	227	314	66	Keratin, type II cytoskeletal 1	Homo sapiens
P35527	KRT9	0.617653	-0.695132	4.56648e-20	19.3404	8.64849	34	189	226	62.1	Keratin, type I cytoskeletal 9	Homo sapiens
Q9BW04	SARG	0.618463	-0.693241	7.69609e-05	4.11373	18.8125	14	56	80	64	Specifically androgen-regulated gene protein	Homo sapiens
O60462	NRP2	0.619602	-0.690587	5.61177e-05	4.2509	17.3604	11	42	58	104.9	Neuropilin-2	Homo sapiens
P78549	NTHL1	0.622457	-0.683955	0.0132216	1.87872	25.5804	5	20	26	34.4	Endonuclease III-like protein 1	Homo sapiens
Q6NXR4	TTI2	0.624568	-0.679069	3.88612e-08	7.41048	11.3715	9	41	53	56.9	TELO2-interacting protein 2	Homo sapiens
Q9BVL4	SELENOO	0.624953	-0.678181	0.000258551	3.58745	20.9899	12	62	78	73.3	Selenoprotein O	Homo sapiens
P20929	NEB	0.628425	-0.670187	0.0232943	1.63275	28.8908	5	21	25	772.9	Nebulin	Homo sapiens
P80303	NUCB2	0.629539	-0.667632	7.76683e-07	6.10976	16.3122	22	112	147	50.2	Nucleobindin-2	Homo sapiens
Q96RR4	CAMKK2	0.630329	-0.665822	0.0105855	1.97529	28.825	9	43	52	64.7	Calcium/calmodulin-dependent protein kinase kinase 2	Homo sapiens
P83876	TXNL4A	0.632707	-0.660391	0.0112507	1.94882	28.6671	6	37	40	16.8	Thioredoxin-like protein 4A	Homo sapiens
P35908	KRT2	0.632999	-0.659724	5.66825e-15	14.2466	10.62	39	210	255	65.4	Keratin, type II cytoskeletal 2 epidermal	Homo sapiens
Q9HD23	MRS2	0.635475	-0.654092	0.000333341	3.47711	18.4066	5	28	30	50.3	Magnesium transporter MRS2 homolog, mitochondrial	Homo sapiens
P08294	SOD3	0.635567	-0.653883	0.00953865	2.02051	25.1353	4	21	24	25.9	Extracellular superoxide dismutase [Cu-Zn]	Homo sapiens
P82970	HMGN5	0.636948	-0.650752	2.6634e-06	5.57456	14.6216	7	41	42	31.5	High mobility group nucleosome-binding domain-containing protein 5	Homo sapiens
Q8N3P4	VPS8	0.637305	-0.649945	0.0146674	1.83365	29.2684	8	34	40	161.8	Vacuolar protein sorting-associated protein 8 homolog	Homo sapiens
P27144	AK4	0.638957	-0.646209	2.49375e-06	5.60315	15.9571	11	62	72	25.3	Adenylate kinase 4, mitochondrial	Homo sapiens
Q53H96	PYCR3	0.639097	-0.645894	0.0456884	1.34019	36.0882	7	38	49	28.7	Pyrroline-5-carboxylate reductase 3	Homo sapiens
O94761	RECQL4	0.640938	-0.641743	0.00160287	2.7951	19.6612	5	22	30	133.1	ATP-dependent DNA helicase Q4	Homo sapiens
Q96H55	MYO19	0.641733	-0.639955	0.0335141	1.47477	30.0758	4	18	23	109.1	Unconventional myosin-XIX	Homo sapiens
P08397	HMBS	0.643303	-0.636429	0.00134668	2.87074	22.3491	8	39	54	39.3	Porphobilinogen deaminase	Homo sapiens
P13645	KRT10	0.644728	-0.633238	4.59433e-09	8.33778	14.3334	29	181	207	58.8	Keratin, type I cytoskeletal 10	Homo sapiens
P24311	COX7B	0.647797	-0.626387	0.0011801	2.92808	9.19264	2	10	12	9.2	Cytochrome c oxidase subunit 7B, mitochondrial	Homo sapiens
Q8IWB1	ITPRIP	0.648964	-0.623789	0.00114947	2.9395	22.2573	8	39	47	62.1	Inositol 1,4,5-trisphosphate receptor-interacting protein	Homo sapiens
Q9H8V3	ECT2	0.653351	-0.61407	0.000436947	3.35957	20.7442	9	44	56	103.5	Protein ECT2	Homo sapiens
Q99720	SIGMAR1	0.653433	-0.613889	0.000495432	3.30502	18.895	4	28	34	25.1	Sigma non-opioid intracellular receptor 1	Homo sapiens
Q96CX2	KCTD12	0.65396	-0.612726	0.000284574	3.5458	19.0177	6	33	35	35.7	BTB/POZ domain-containing protein KCTD12	Homo sapiens
P36957	DLST	0.653992	-0.612654	4.41905e-14	13.3547	10.2986	22	132	166	48.8	Dihydrolipoyllysine-residue succinyltransferase component of 2-oxoglutarate dehydrogenase complex, mitochondrial	Homo sapiens
P81605	DCD	0.65477	-0.61094	0.00134466	2.87139	13.2826	2	12	12	11.3	Dermcidin	Homo sapiens
Q96SB8	SMC6	0.655443	-0.609458	0.0199373	1.70033	27.5756	5	20	24	126.3	Structural maintenance of chromosomes protein 6	Homo sapiens
P36871	PGM1	0.655877	-0.608502	2.22699e-31	30.6523	6.45654	39	221	280	61.4	Phosphoglucomutase-1	Homo sapiens
P49327	FASN	0.658509	-0.602725	6.54596e-188	187.184	2.52217	160	1030	1266	273.4	Fatty acid synthase	Homo sapiens
Q15306	IRF4	0.658931	-0.601802	8.79739e-08	7.05565	13.5354	9	59	66	51.8	Interferon regulatory factor 4	Homo sapiens
Q53GG5	PDLIM3	0.661318	-0.596584	1.18753e-10	9.92535	10.2105	10	58	76	39.2	PDZ and LIM domain protein 3	Homo sapiens
Q9H4L5	OSBPL3	0.661369	-0.596473	0.00347584	2.45894	23.6651	7	30	38	101.2	Oxysterol-binding protein-related protein 3	Homo sapiens
Q92506	HSD17B8	0.661547	-0.596085	2.05292e-06	5.68763	14.6399	7	44	48	27	Estradiol 17-beta-dehydrogenase 8	Homo sapiens
Q9P2J9	PDP2	0.663741	-0.591309	0.0023981	2.62013	17.3118	4	16	21	60	[Pyruvate dehydrogenase [acetyl-transferring]]-phosphatase 2, mitochondrial	Homo sapiens
O14949	UQCRQ	0.666371	-0.585602	1.41835e-07	6.84822	12.9575	8	48	60	9.9	Cytochrome b-c1 complex subunit 8	Homo sapiens
Q9NWB6	ARGLU1	0.668308	-0.581415	0.0239946	1.61989	30.9566	6	28	36	33.2	Arginine and glutamate-rich protein 1	Homo sapiens
Q13443	ADAM9	0.668497	-0.581006	1.12344e-19	18.9495	8.30516	27	146	174	90.6	Disintegrin and metalloproteinase domain-containing protein 9	Homo sapiens
Q9HBR0	SLC38A10	0.669939	-0.577898	7.40984e-08	7.13019	14.3852	15	84	94	119.8	Putative sodium-coupled neutral amino acid transporter 10	Homo sapiens
Q13976	PRKG1	0.67017	-0.577401	0.00334632	2.47543	23.0425	6	27	34	76.4	cGMP-dependent protein kinase 1	Homo sapiens
Q86TG7	PEG10	0.673327	-0.570621	0.00590523	2.22876	27.5499	11	56	74	80.2	Retrotransposon-derived protein PEG10	Homo sapiens
O15446	CD3EAP	0.675131	-0.56676	0.000411191	3.38596	21.094	10	49	59	55	DNA-directed RNA polymerase I subunit RPA34	Homo sapiens
Q9Y2Y0	ARL2BP	0.675645	-0.565662	0.0117711	1.92918	25.5737	5	22	31	18.8	ADP-ribosylation factor-like protein 2-binding protein	Homo sapiens
P62318	SNRPD3	0.677654	-0.561378	0.0428078	1.36848	35.8399	5	39	48	13.9	Small nuclear ribonucleoprotein Sm D3	Homo sapiens
Q9Y6N1	COX11	0.67869	-0.559174	0.00228509	2.6411	24.6286	7	49	60	31.4	Cytochrome c oxidase assembly protein COX11, mitochondrial	Homo sapiens
Q8NCM8	DYNC2H1	0.678915	-0.558698	7.56013e-12	11.1215	11.2989	26	114	146	492.6	Cytoplasmic dynein 2 heavy chain 1	Homo sapiens
Q14774	HLX	0.679	-0.558517	0.0191029	1.7189	15.9189	2	9	12	50.8	H2.0-like homeobox protein	Homo sapiens
O60934	NBN	0.681063	-0.554139	0.000231397	3.63564	21.7087	20	96	118	85	Nibrin	Homo sapiens
P46783	RPS10	0.681157	-0.55394	8.542e-06	5.06844	16.959	10	62	73	18.9	40S ribosomal protein S10	Homo sapiens
Q9NR33	POLE4	0.682049	-0.552053	0.0119073	1.92419	18.8401	2	11	12	12.2	DNA polymerase epsilon subunit 4	Homo sapiens
Q8N5M4	TTC9C	0.682544	-0.551005	0.00159255	2.79791	21.3827	6	29	37	20	Tetratricopeptide repeat protein 9C	Homo sapiens
P52569	SLC7A2	0.684827	-0.546189	0.023131	1.63581	30.5075	4	26	28	71.7	Cationic amino acid transporter 2	Homo sapiens
P84101	SERF2	0.686014	-0.543691	0.000322524	3.49144	15.7104	3	20	24	6.9	Small EDRK-rich factor 2	Homo sapiens
Q8IYB8	SUPV3L1	0.686875	-0.541881	1.49087e-12	11.8266	11.3973	29	149	188	88	ATP-dependent RNA helicase SUPV3L1, mitochondrial	Homo sapiens
Q9Y3E2	BOLA1	0.687556	-0.54045	0.0010603	2.97457	19.109	4	22	24	14.3	BolA-like protein 1	Homo sapiens
Q9Y613	FHOD1	0.687733	-0.540081	0.000199588	3.69986	20.3746	13	58	79	126.6	FH1/FH2 domain-containing protein 1	Homo sapiens
Q93100	PHKB	0.688925	-0.537581	0.00124627	2.90439	22.3012	9	39	49	124.9	Phosphorylase b kinase regulatory subunit beta	Homo sapiens
Q7Z7A3	CTU1	0.690488	-0.534313	0.0116538	1.93353	26.7001	6	25	35	36.5	Cytoplasmic tRNA 2-thiolation protein 1	Homo sapiens
Q6NW29	RWDD4	0.691547	-0.5321	0.0160994	1.79319	25.1621	3	16	18	21.3	RWD domain-containing protein 4	Homo sapiens
P14927	UQCRB	0.691596	-0.531999	4.13153e-12	11.3839	10.5729	13	86	95	13.5	Cytochrome b-c1 complex subunit 7	Homo sapiens
Q13303	KCNAB2	0.692586	-0.529936	6.9462e-06	5.15825	16.8709	10	63	67	41	Voltage-gated potassium channel subunit beta-2	Homo sapiens
Q8IYK4	COLGALT2	0.693036	-0.528998	4.81236e-10	9.31764	12.5878	22	111	148	72.9	Procollagen galactosyltransferase 2	Homo sapiens
O60870	KIN	0.693352	-0.52834	0.0306633	1.51338	30.552	5	21	27	45.4	DNA/RNA-binding protein KIN17	Homo sapiens
Q8N0T1	C8orf59	0.694063	-0.526861	0.000349174	3.45696	16.3697	4	22	30	11.5	Uncharacterized protein C8orf59	Homo sapiens
Q6IA69	NADSYN1	0.694466	-0.526024	0.0256952	1.59015	30.2848	5	23	29	79.3	Glutamine-dependent NAD(+) synthetase	Homo sapiens
O43633	CHMP2A	0.69458	-0.525788	0.0318837	1.49643	32.4167	7	28	40	25.1	Charged multivesicular body protein 2a	Homo sapiens
Q02252	ALDH6A1	0.694937	-0.525046	5.13237e-08	7.28968	14.9614	24	124	146	57.8	Methylmalonate-semialdehyde dehydrogenase [acylating], mitochondrial	Homo sapiens
Q86U38	NOP9	0.695248	-0.5244	1.90248e-05	4.72068	18.5584	16	86	100	69.4	Nucleolar protein 9	Homo sapiens
P50336	PPOX	0.697577	-0.519575	5.07442e-14	13.2946	9.4442	17	89	107	50.8	Protoporphyrinogen oxidase	Homo sapiens
Q7Z6K5	C15orf38	0.698189	-0.518311	0.000401487	3.39633	16.1193	4	20	24	24.9	Arpin	Homo sapiens
Q9BQ70	TCF25	0.699665	-0.515264	5.24626e-19	18.2801	8.46037	26	141	159	76.7	Transcription factor 25	Homo sapiens
P62249	RPS16	0.701952	-0.510555	0.0199373	1.70033	32.5577	14	67	84	16.4	40S ribosomal protein S16	Homo sapiens
Q14978	NOLC1	0.703832	-0.506696	9.25822e-10	9.03347	12.8154	15	103	117	73.6	Nucleolar and coiled-body phosphoprotein 1	Homo sapiens
Q5SYE7	NHSL1	0.704079	-0.506191	2.41896e-10	9.61637	10.7347	15	63	83	170.7	NHS-like protein 1	Homo sapiens
P62253	UBE2G1	0.704423	-0.505487	0.0121461	1.91556	28.4597	6	34	45	19.5	Ubiquitin-conjugating enzyme E2 G1	Homo sapiens
O75438	NDUFB1	0.705508	-0.503266	0.000260559	3.58409	19.9754	6	43	45	7	NADH dehydrogenase [ubiquinone] 1 beta subcomplex subunit 1	Homo sapiens
Q92887	ABCC2	0.706527	-0.501184	1.67546e-06	5.77587	16.1798	17	79	99	174.2	Canalicular multispecific organic anion transporter 1	Homo sapiens
Q9BW72	HIGD2A	0.706582	-0.50107	0.0314063	1.50298	32.7415	7	31	41	11.5	HIG1 domain family member 2A, mitochondrial	Homo sapiens
P17643	TYRP1	0.706759	-0.50071	5.4435e-24	23.2641	7.94862	29	232	275	60.7	5,6-dihydroxyindole-2-carboxylic acid oxidase	Homo sapiens
Q04671	OCA2	0.706798	-0.50063	0.0328715	1.48318	34.2676	7	41	46	92.8	P protein	Homo sapiens
P17096	HMGA1	0.707288	-0.49963	0.00202322	2.69396	21.0465	4	24	27	11.7	High mobility group protein HMG-I/HMG-Y	Homo sapiens
P35241	RDX	0.708432	-0.497299	1.98822e-05	4.70154	19.0713	22	119	158	68.6	Radixin	Homo sapiens
P16989	CSDA	0.709709	-0.494701	4.11834e-09	8.38528	12.4992	11	72	83	40.1	Y-box-binding protein 3	Homo sapiens
Q92889	ERCC4	0.709744	-0.49463	0.0472361	1.32573	36.3118	7	36	39	104.5	DNA repair endonuclease XPF	Homo sapiens
Q9BUB7	TMEM70	0.709875	-0.494364	0.00766788	2.11532	27.8559	7	46	58	29	Transmembrane protein 70, mitochondrial	Homo sapiens
P10253	GAA	0.711529	-0.491005	3.77438e-16	15.4232	9.51524	29	147	195	105.3	Lysosomal alpha-glucosidase	Homo sapiens
Q9BY50	SEC11C	0.712771	-0.488488	0.0472361	1.32573	36.6008	6	41	50	21.5	Signal peptidase complex catalytic subunit SEC11C	Homo sapiens
O15488	GYG2	0.712827	-0.488376	0.00917585	2.03735	28.6083	9	48	59	55.2	Glycogenin-2	Homo sapiens
Q9HD20	ATP13A1	0.715536	-0.482903	1.57831e-30	29.8018	6.7627	45	244	309	133	Manganese-transporting ATPase 13A1	Homo sapiens
P06454	PTMA	0.716226	-0.481513	0.0045337	2.34355	22.0856	3	21	30	12.2	Prothymosin alpha	Homo sapiens
P46976	GYG1	0.717138	-0.479678	1.8439e-05	4.73426	14.928	7	32	39	39.4	Glycogenin-1	Homo sapiens
Q01650	SLC7A5	0.717747	-0.478452	0.000407777	3.38958	21.4353	10	57	72	55	Large neutral amino acids transporter small subunit 1	Homo sapiens
O75607	NPM3	0.718161	-0.47762	0.0284519	1.54589	33.3322	7	43	55	19.3	Nucleoplasmin-3	Homo sapiens
Q9ULD0	OGDHL	0.718876	-0.476184	0.00137369	2.86211	24.8822	21	99	118	114.5	2-oxoglutarate dehydrogenase-like, mitochondrial	Homo sapiens
Q53R41	FASTKD1	0.718971	-0.475995	1.31951e-05	4.87959	16.9734	14	57	76	97.4	FAST kinase domain-containing protein 1, mitochondrial	Homo sapiens
Q6YHU6	THADA	0.7202	-0.473531	2.31734e-10	9.63501	12.1774	19	99	115	219.6	Thyroid adenoma-associated protein	Homo sapiens
Q86X76	NIT1	0.720936	-0.472056	0.0021672	2.6641	25.6118	14	81	96	35.9	Nitrilase homolog 1	Homo sapiens
Q01415	GALK2	0.721786	-0.470358	8.32688e-10	9.07952	12.3825	17	87	103	50.4	N-acetylgalactosamine kinase	Homo sapiens
Q8N4Q1	CHCHD4	0.721977	-0.469976	0.0239946	1.61989	32.063	6	35	36	16	Mitochondrial intermembrane space import and assembly protein 40	Homo sapiens
Q86Y56	HEATR2	0.723057	-0.467818	4.86997e-25	24.3125	7.73738	40	235	275	93.5	Dynein assembly factor 5, axonemal	Homo sapiens
P12277	CKB	0.723284	-0.467365	0.000556171	3.25479	19.1174	5	28	36	42.6	Creatine kinase B-type	Homo sapiens
Q9NZJ6	COQ3	0.723795	-0.466346	0.00266625	2.5741	20.5285	4	20	24	41.1	Ubiquinone biosynthesis O-methyltransferase, mitochondrial	Homo sapiens
Q96LJ7	DHRS1	0.723998	-0.465942	0.00689407	2.16152	25.0238	5	25	29	33.9	Dehydrogenase/reductase SDR family member 1	Homo sapiens
Q66PJ3	ARL6IP4	0.724673	-0.464599	0.0112418	1.94916	29.4422	9	49	55	44.9	ADP-ribosylation factor-like protein 6-interacting protein 4	Homo sapiens
Q96AT9	RPE	0.72496	-0.464027	0.0196222	1.70725	28.7844	4	23	29	24.9	Ribulose-phosphate 3-epimerase	Homo sapiens
Q96NC0	ZMAT2	0.725021	-0.463906	0.00214383	2.66881	22.7731	6	32	37	23.6	Zinc finger matrin-type protein 2	Homo sapiens
P41440	SLC19A1	0.725118	-0.463713	0.00422857	2.37381	23.7447	6	27	31	64.9	Folate transporter 1	Homo sapiens
Q16822	PCK2	0.725913	-0.462131	4.30456e-21	20.3661	8.32303	30	183	204	70.7	Phosphoenolpyruvate carboxykinase [GTP], mitochondrial	Homo sapiens
P07902	GALT	0.726027	-0.461905	0.000584545	3.23318	21.2769	9	45	62	43.4	Galactose-1-phosphate uridylyltransferase	Homo sapiens
P10586	PTPRF	0.726071	-0.461818	1.244e-12	11.9052	11.3858	32	152	186	212.9	Receptor-type tyrosine-protein phosphatase F	Homo sapiens
Q12965	MYO1E	0.726129	-0.461703	1.1706e-06	5.93159	17.0681	31	149	190	127.1	Unconventional myosin-Ie	Homo sapiens
Q92664	GTF3A	0.726683	-0.460602	0.0124257	1.90568	25.8171	5	21	30	41.5	Transcription factor IIIA	Homo sapiens
Q96MW1	CCDC43	0.726944	-0.460084	5.59609e-08	7.25212	11.7423	8	42	54	25.2	Coiled-coil domain-containing protein 43	Homo sapiens
Q8NE01	CNNM3	0.727089	-0.459797	0.00932506	2.03035	28.1721	9	41	53	76.1	Metal transporter CNNM3	Homo sapiens
Q9C0B5	ZDHHC5	0.72808	-0.457831	0.0165056	1.78237	22.0842	2	12	12	77.5	Palmitoyltransferase ZDHHC5	Homo sapiens
P35610	SOAT1	0.729565	-0.454891	0.00255634	2.59238	25.7097	12	68	82	64.7	Sterol O-acyltransferase 1	Homo sapiens
Q12768	KIAA0196	0.730612	-0.452822	1.65455e-28	27.7813	7.3886	56	304	381	134.3	WASH complex subunit 5	Homo sapiens
Q8WVK7	SKA2	0.731741	-0.450594	0.0278858	1.55462	23.5052	2	11	12	14.2	Spindle and kinetochore-associated protein 2	Homo sapiens
Q9GZS1	POLR1E	0.733203	-0.447716	2.09296e-06	5.67924	15.5621	11	58	69	54	DNA-directed RNA polymerase I subunit RPA49	Homo sapiens
P04920	SLC4A2	0.733884	-0.446376	9.51582e-07	6.02155	16.199	19	95	121	137	Anion exchange protein 2	Homo sapiens
Q14249	ENDOG	0.734362	-0.445437	0.000224209	3.64935	19.9345	9	48	64	32.6	Endonuclease G, mitochondrial	Homo sapiens
Q9BZI7	UPF3B	0.734855	-0.444468	0.00343585	2.46397	23.6153	7	30	38	57.8	Regulator of nonsense transcripts 3B	Homo sapiens
P38571	LIPA	0.736144	-0.44194	0.0118986	1.9245	29.752	7	49	53	45.4	Lysosomal acid lipase/cholesteryl ester hydrolase	Homo sapiens
O95400	CD2BP2	0.736206	-0.441819	0.0189041	1.72344	31.4942	11	47	60	37.6	CD2 antigen cytoplasmic tail-binding protein 2	Homo sapiens
Q15599	SLC9A3R2	0.738112	-0.438089	0.00225756	2.64636	22.496	6	29	36	37.4	Na(+)/H(+) exchange regulatory cofactor NHE-RF2	Homo sapiens
Q9NZL4	HSPBP1	0.738568	-0.437197	3.87279e-12	11.412	11.2463	18	118	141	39.5	Hsp70-binding protein 1	Homo sapiens
Q6XQN6	NAPRT	0.738598	-0.43714	8.67128e-08	7.06192	15.4046	24	141	178	57.6	Nicotinate phosphoribosyltransferase	Homo sapiens
Q15723	ELF2	0.73886	-0.436627	0.0443908	1.35271	35.3971	7	32	39	64	ETS-related transcription factor Elf-2	Homo sapiens
Q06190	PPP2R3A	0.738903	-0.436544	2.58957e-06	5.58677	17.4114	27	128	175	130.3	Serine/threonine-protein phosphatase 2A regulatory subunit B'' subunit alpha	Homo sapiens
Q9Y5L0	TNPO3	0.738925	-0.4365	1.98089e-17	16.7031	9.0201	26	146	191	104.2	Transportin-3	Homo sapiens
Q9H6F5	CCDC86	0.740182	-0.434048	0.0115178	1.93863	28.2318	8	34	45	40.2	Coiled-coil domain-containing protein 86	Homo sapiens
Q9H3K6	BOLA2	0.74067	-0.433097	0.000837824	3.07685	21.6164	5	39	46	10.1	BolA-like protein 2	Homo sapiens
O15440	ABCC5	0.741934	-0.430637	4.04706e-07	6.39286	15.9938	21	113	133	160.7	Multidrug resistance-associated protein 5	Homo sapiens
Q8TB22	SPATA20	0.742787	-0.42898	0.0139553	1.85526	30.6902	11	56	70	87.9	Spermatogenesis-associated protein 20	Homo sapiens
P22736	NR4A1	0.743005	-0.428557	2.89671e-05	4.53809	17.8811	12	56	69	64.5	Nuclear receptor subfamily 4 group A member 1	Homo sapiens
Q32P44	EML3	0.743199	-0.428179	0.0178386	1.74864	32.5339	22	96	120	95.2	Echinoderm microtubule-associated protein-like 3	Homo sapiens
Q9H8H3	METTL7A	0.743487	-0.427621	0.00514384	2.28871	24.0462	5	26	35	28.3	Methyltransferase-like protein 7A	Homo sapiens
Q99807	COQ7	0.743778	-0.427057	0.0397341	1.40084	34.7683	7	33	41	24.3	5-demethoxyubiquinone hydroxylase, mitochondrial	Homo sapiens
Q641Q2	FAM21A	0.744323	-0.425999	1.40447e-06	5.85249	16.6947	17	105	128	147.2	WASH complex subunit 2A	Homo sapiens
P43007	SLC1A4	0.745394	-0.423926	9.93004e-06	5.00305	16.6924	11	54	63	55.7	Neutral amino acid transporter A	Homo sapiens
P22695	UQCRC2	0.746165	-0.422433	8.78672e-17	16.0562	9.70435	24	186	220	48.4	Cytochrome b-c1 complex subunit 2, mitochondrial	Homo sapiens
Q5H9R7	PPP6R3	0.746611	-0.421572	4.20427e-08	7.37631	15.4634	40	206	275	97.7	Serine/threonine-protein phosphatase 6 regulatory subunit 3	Homo sapiens
Q8TCD5	NT5C	0.747092	-0.420642	0.00038445	3.41516	21.7065	12	66	87	23.4	5'(3')-deoxyribonucleotidase, cytosolic type	Homo sapiens
Q5JU00	TCTE1	0.747364	-0.420117	0.00855239	2.06791	3.47423	1	6	6	55.6	T-complex-associated testis-expressed protein 1	Homo sapiens
P13647	KRT5	0.747427	-0.419996	0.0191029	1.7189	31.1079	8	39	45	62.4	Keratin, type II cytoskeletal 5	Homo sapiens
P49005	POLD2	0.748047	-0.418799	7.89932e-06	5.10241	18.2208	19	115	129	51.3	DNA polymerase delta subunit 2	Homo sapiens
P52294	KPNA2	0.748828	-0.417293	0.000835039	3.07829	23.2038	12	68	85	60.2	Importin subunit alpha-5	Homo sapiens
P68400	CSNK2A1	0.749711	-0.415593	0.0266292	1.57464	31.3489	4	27	35	45.1	Casein kinase II subunit alpha	Homo sapiens
Q5BJD5	TMEM41B	0.749945	-0.415143	0.0218816	1.65992	27.4749	2	17	18	32.5	Transmembrane protein 41B	Homo sapiens
Q8TDD1	DDX54	0.75091	-0.413288	4.1846e-05	4.37835	20.1801	33	153	197	98.6	ATP-dependent RNA helicase DDX54	Homo sapiens
P22413	ENPP1	0.752362	-0.410501	3.21396e-05	4.49296	19.019	17	84	101	104.9	Ectonucleotide pyrophosphatase/phosphodiesterase family member 1	Homo sapiens
Q9H246	C1orf21	0.752758	-0.409741	0.0223748	1.65024	29.0876	4	21	23	13.9	Uncharacterized protein C1orf21	Homo sapiens
P14324	FDPS	0.753938	-0.407482	3.51579e-07	6.45398	15.3516	15	89	122	48.3	Farnesyl pyrophosphate synthase	Homo sapiens
P00414	MT-CO3	0.75429	-0.406809	0.00927861	2.03252	19.4121	1	12	12	30	Cytochrome c oxidase subunit 3	Homo sapiens
Q9H6R0	DHX33	0.75461	-0.406196	0.00776844	2.10967	27.9027	10	47	66	78.9	Putative ATP-dependent RNA helicase DHX33	Homo sapiens
P32322	PYCR1	0.754994	-0.405462	1.36644e-11	10.8644	12.178	19	165	199	33.4	Pyrroline-5-carboxylate reductase 1, mitochondrial	Homo sapiens
Q9UKK9	NUDT5	0.756348	-0.402879	0.000129985	3.88611	20.4487	14	75	93	24.3	ADP-sugar pyrophosphatase	Homo sapiens
Q96F24	NRBF2	0.756486	-0.402616	0.00566157	2.24706	26.2749	9	40	49	32.4	Nuclear receptor-binding factor 2	Homo sapiens
Q13395	TARBP1	0.757228	-0.4012	0.0166876	1.77761	30.5503	10	42	56	181.7	Probable methyltransferase TARBP1	Homo sapiens
Q16650	TBR1	0.758073	-0.399591	0.0383214	1.41656	9.08182	1	6	6	74.1	T-box brain protein 1	Homo sapiens
Q14191	WRN	0.758125	-0.399493	4.7419e-05	4.32405	20.3445	30	154	184	162.5	Werner syndrome ATP-dependent helicase	Homo sapiens
P15374	UCHL3	0.758263	-0.399229	0.000172721	3.76265	20.8328	11	73	78	26.2	Ubiquitin carboxyl-terminal hydrolase isozyme L3	Homo sapiens
Q9H2J7	SLC6A15	0.75875	-0.398303	1.78074e-05	4.7494	18.0646	10	70	76	81.8	Sodium-dependent neutral amino acid transporter B(0)AT2	Homo sapiens
Q5SNT2	TMEM201	0.759825	-0.396261	0.000387429	3.41181	20.2755	8	40	48	72.2	Transmembrane protein 201	Homo sapiens
Q8TD19	NEK9	0.760436	-0.3951	1.67441e-10	9.77614	12.4796	25	125	160	107.2	Serine/threonine-protein kinase Nek9	Homo sapiens
Q9Y5N6	ORC6	0.760547	-0.394891	0.0319618	1.49537	33.4836	7	34	38	28.1	Origin recognition complex subunit 6	Homo sapiens
P22033	MUT	0.760665	-0.394667	1.95474e-05	4.70891	19.3779	23	146	176	83.1	Methylmalonyl-CoA mutase, mitochondrial	Homo sapiens
Q9UGY1	NOL12	0.760831	-0.394352	0.0173079	1.76176	20.6658	2	11	12	24.7	Nucleolar protein 12	Homo sapiens
Q9UBL6	CPNE7	0.760842	-0.394331	0.0271609	1.56606	31.671	7	29	34	70.3	Copine-7	Homo sapiens
Q96I59	NARS2	0.761176	-0.393698	4.41495e-23	22.3551	7.96815	28	200	226	54.1	Probable asparagine--tRNA ligase, mitochondrial	Homo sapiens
P31930	UQCRC1	0.761685	-0.392733	3.33815e-10	9.47649	13.4103	30	196	250	52.6	Cytochrome b-c1 complex subunit 1, mitochondrial	Homo sapiens
Q6P5R6	RPL22L1	0.762062	-0.392019	0.00171187	2.76653	23.1706	5	39	48	14.6	60S ribosomal protein L22-like 1	Homo sapiens
Q969X6	CIRH1A	0.762276	-0.391615	0.00960201	2.01764	28.6351	10	46	54	76.9	U3 small nucleolar RNA-associated protein 4 homolog	Homo sapiens
P09651	HNRNPA1	0.763385	-0.389517	0.00649473	2.18744	28.6413	11	88	110	38.7	Heterogeneous nuclear ribonucleoprotein A1	Homo sapiens
Q6PJT7	ZC3H14	0.764988	-0.38649	0.00861431	2.06478	28.5943	12	53	67	82.9	Zinc finger CCCH domain-containing protein 14	Homo sapiens
Q9BVC4	MLST8	0.76557	-0.385395	0.00130629	2.88396	22.266	8	38	53	35.9	Target of rapamycin complex subunit LST8	Homo sapiens
P40692	MLH1	0.76665	-0.383361	1.41969e-14	13.8478	10.7627	36	200	244	84.6	DNA mismatch repair protein Mlh1	Homo sapiens
Q9H3G5	CPVL	0.766929	-0.382834	4.47475e-05	4.34923	19.4735	14	89	117	54.2	Probable serine carboxypeptidase CPVL	Homo sapiens
P53634	CTSC	0.767679	-0.381425	0.000880097	3.05547	23.4593	18	80	126	51.9	Dipeptidyl peptidase 1	Homo sapiens
B0YJ81	HACD1	0.768292	-0.380274	0.0104978	1.9789	25.0624	4	21	29	32.4	Very-long-chain (3R)-3-hydroxyacyl-CoA dehydratase 1	Homo sapiens
Q9NXS2	QPCTL	0.768824	-0.379274	2.77993e-05	4.55597	18.2581	13	65	80	42.9	Glutaminyl-peptide cyclotransferase-like protein	Homo sapiens
O43598	DNPH1	0.768936	-0.379064	2.73814e-08	7.56254	13.4161	12	72	90	19.1	2'-deoxynucleoside 5'-phosphate N-hydrolase 1	Homo sapiens
Q96F85	CNRIP1	0.769317	-0.37835	0.000118084	3.92781	19.113	8	48	55	18.6	CB1 cannabinoid receptor-interacting protein 1	Homo sapiens
Q96GE9	TMEM261	0.769369	-0.378252	0.0404698	1.39287	23.9632	1	10	10	12.3	Transmembrane protein 261	Homo sapiens
P46087	NOP2	0.7695	-0.378007	9.42483e-05	4.02573	20.6202	22	104	128	89.3	Probable 28S rRNA (cytosine(4447)-C(5))-methyltransferase	Homo sapiens
P14923	JUP	0.770624	-0.375901	0.000145785	3.83629	20.4	17	71	101	81.7	Junction plakoglobin	Homo sapiens
Q86WA8	LONP2	0.771528	-0.37421	0.00987835	2.00532	29.5941	14	66	83	94.6	Lon protease homolog 2, peroxisomal	Homo sapiens
Q16706	MAN2A1	0.77161	-0.374056	0.0236261	1.62661	33.5814	15	74	88	131.1	Alpha-mannosidase 2	Homo sapiens
P35520	CBS	0.772383	-0.372612	1.53963e-07	6.81258	15.3568	21	110	131	60.6	Cystathionine beta-synthase	Homo sapiens
Q9NT62	ATG3	0.772441	-0.372504	0.000125294	3.90207	20.5961	12	81	93	35.9	Ubiquitin-like-conjugating enzyme ATG3	Homo sapiens
Q8NC51	SERBP1	0.772478	-0.372435	1.73761e-06	5.76005	17.4217	26	160	218	45	Plasminogen activator inhibitor 1 RNA-binding protein	Homo sapiens
P12268	IMPDH2	0.772633	-0.372145	1.78463e-12	11.7485	11.8858	34	208	277	55.8	Inosine-5'-monophosphate dehydrogenase 2	Homo sapiens
Q96GW9	2002-03-01	0.772762	-0.371904	8.41329e-06	5.07503	18.4597	27	137	185	66.6	Methionine--tRNA ligase, mitochondrial	Homo sapiens
P15735	PHKG2	0.77325	-0.370994	0.0348078	1.45832	32.9409	6	27	35	46.4	Phosphorylase b kinase gamma catalytic chain, liver/testis isoform	Homo sapiens
Q92564	DCUN1D4	0.774899	-0.36792	0.0481447	1.31745	34.9876	6	26	34	34.1	DCN1-like protein 4	Homo sapiens
Q9NWF9	RNF216	0.775021	-0.367693	0.0101462	1.9937	18.0974	2	11	12	99.4	E3 ubiquitin-protein ligase RNF216	Homo sapiens
Q16762	TST	0.77517	-0.367416	1.59555e-05	4.79709	15.725	7	37	41	33.4	Thiosulfate sulfurtransferase	Homo sapiens
Q9NV58	RNF19A	0.77616	-0.365574	0.0459199	1.338	10.2041	1	6	6	90.7	E3 ubiquitin-protein ligase RNF19A	Homo sapiens
O43379	WDR62	0.776563	-0.364824	0.00219571	2.65843	22.1712	6	28	33	166	WD repeat-containing protein 62	Homo sapiens
Q7Z4W1	DCXR	0.777502	-0.363081	8.87018e-11	10.0521	11.2485	13	79	95	25.9	L-xylulose reductase	Homo sapiens
Q15054	POLD3	0.777736	-0.362648	0.00461671	2.33567	26.8133	10	56	65	51.4	DNA polymerase delta subunit 3	Homo sapiens
Q92541	RTF1	0.778805	-0.360666	6.57624e-15	14.182	9.74177	22	123	162	80.3	RNA polymerase-associated protein RTF1 homolog	Homo sapiens
Q9NZI8	IGF2BP1	0.77917	-0.359991	2.20998e-09	8.65561	13.0897	18	101	124	63.5	Insulin-like growth factor 2 mRNA-binding protein 1	Homo sapiens
Q9BUL5	PHF23	0.779707	-0.358995	0.000686383	3.16343	19.8017	7	30	39	43.8	PHD finger protein 23	Homo sapiens
Q8IXQ4	GPALPP1	0.780062	-0.358339	0.0178048	1.74946	31.19	8	45	52	38.1	GPALPP motifs-containing protein 1	Homo sapiens
Q06203	PPAT	0.780765	-0.35704	2.53367e-12	11.5963	11.4464	24	141	175	57.4	Amidophosphoribosyltransferase	Homo sapiens
P54725	RAD23A	0.781277	-0.356093	0.00728309	2.13768	28.4716	13	65	80	39.6	UV excision repair protein RAD23 homolog A	Homo sapiens
P51858	HDGF	0.781439	-0.355795	0.000641853	3.19256	23.8698	22	143	175	26.8	Hepatoma-derived growth factor	Homo sapiens
Q5T2E6	C10orf76	0.782567	-0.353713	3.65365e-06	5.43727	14.1167	8	37	48	78.7	UPF0668 protein C10orf76	Homo sapiens
Q2M389	KIAA1033	0.783016	-0.352885	7.0298e-14	13.1531	11.4347	49	270	337	136.4	WASH complex subunit 4	Homo sapiens
O00418	EEF2K	0.783279	-0.352401	1.49942e-07	6.82408	14.6554	17	81	103	82.1	Eukaryotic elongation factor 2 kinase	Homo sapiens
Q6PCB7	SLC27A1	0.783319	-0.352327	0.00164405	2.78408	25.4687	21	113	132	71.1	Long-chain fatty acid transport protein 1	Homo sapiens
Q9NU22	MDN1	0.783425	-0.352132	5.42606e-06	5.26552	18.5263	47	207	265	632.8	Midasin	Homo sapiens
Q9HC36	MRM3	0.784277	-0.350564	0.00322153	2.49194	27.0318	20	114	131	47	rRNA methyltransferase 3, mitochondrial	Homo sapiens
Q99523	SORT1	0.784323	-0.350479	7.35644e-13	12.1333	11.2254	27	149	185	92.1	Sortilin	Homo sapiens
Q9UNY4	TTF2	0.785122	-0.349011	0.00101994	2.99142	24.4214	23	111	136	129.6	Transcription termination factor 2	Homo sapiens
Q9NX04	C1orf109	0.785257	-0.348763	0.00488043	2.31154	13.1312	2	10	12	23.4	Uncharacterized protein C1orf109	Homo sapiens
Q9NPE2	NGRN	0.78537	-0.348556	0.0241263	1.61751	29.9077	5	23	29	32.4	Neugrin	Homo sapiens
O60888	CUTA	0.785448	-0.348411	0.0236261	1.62661	32.0794	6	38	48	19.1	Protein CutA	Homo sapiens
O75380	NDUFS6	0.785559	-0.348209	0.0120341	1.91959	30.3673	9	66	83	13.7	NADH dehydrogenase [ubiquinone] iron-sulfur protein 6, mitochondrial	Homo sapiens
Q9H2E6	SEMA6A	0.785876	-0.347627	5.06995e-06	5.295	18.2592	26	160	184	114.4	Semaphorin-6A	Homo sapiens
P06748	NPM1	0.786472	-0.346532	1.33574e-05	4.87428	18.9049	22	135	159	32.6	Nucleophosmin	Homo sapiens
Q92621	NUP205	0.786609	-0.346282	3.37403e-16	15.4719	10.7107	70	388	487	227.9	Nuclear pore complex protein Nup205	Homo sapiens
Q9GZN8	C20orf27	0.786739	-0.346042	0.00570661	2.24362	26.3007	9	39	54	19.3	UPF0687 protein C20orf27	Homo sapiens
Q9HA64	FN3KRP	0.787163	-0.345266	0.0357069	1.44725	35.0594	8	48	65	34.4	Ketosamine-3-kinase	Homo sapiens
Q06124	PTPN11	0.787536	-0.344581	3.80908e-09	8.41918	14.3689	34	200	249	68.4	Tyrosine-protein phosphatase non-receptor type 11	Homo sapiens
Q8WTV0	SCARB1	0.787937	-0.343847	0.00083204	3.07986	23.4488	13	75	88	60.9	Scavenger receptor class B member 1	Homo sapiens
Q8IUF8	MINA	0.788284	-0.343213	2.11354e-08	7.67499	14.0317	16	97	113	52.8	Ribosomal oxygenase 2	Homo sapiens
P47985	UQCRFS1	0.78881	-0.34225	0.00107568	2.96832	20.1912	3	26	30	29.7	Cytochrome b-c1 complex subunit Rieske, mitochondrial	Homo sapiens
O75600	GCAT	0.788868	-0.342144	5.89148e-06	5.22978	17.4448	15	86	101	45.3	2-amino-3-ketobutyrate coenzyme A ligase, mitochondrial	Homo sapiens
Q13685	AAMP	0.790014	-0.34005	0.00145071	2.83842	23.7122	10	52	66	46.8	Angio-associated migratory cell protein	Homo sapiens
Q8TDZ2	MICAL1	0.790655	-0.33888	0.000157019	3.80405	21.0325	19	89	111	117.9	[F-actin]-methionine sulfoxide oxidase MICAL1	Homo sapiens
Q9BTX1	NDC1	0.791228	-0.337835	0.00170565	2.76811	25.0706	14	83	99	76.3	Nucleoporin NDC1	Homo sapiens
Q9Y4W2	LAS1L	0.791253	-0.33779	0.017693	1.7522	32.4832	19	93	112	83.1	Ribosomal biogenesis protein LAS1L	Homo sapiens
P27708	CAD	0.791295	-0.337712	9.63473e-19	18.0162	10.1095	103	590	758	243	CAD protein	Homo sapiens
O43920	NDUFS5	0.79143	-0.337467	0.00232977	2.63269	24.5172	7	46	51	12.5	NADH dehydrogenase [ubiquinone] iron-sulfur protein 5	Homo sapiens
Q6P1X5	TAF2	0.792112	-0.336224	3.96297e-11	10.402	11.3762	21	96	126	137	Transcription initiation factor TFIID subunit 2	Homo sapiens
Q9Y2Z2	MTO1	0.792255	-0.335964	0.0184276	1.73453	32.8783	24	114	150	80	Protein MTO1 homolog, mitochondrial	Homo sapiens
Q15424	SAFB	0.792711	-0.335133	0.00188897	2.72377	15.5322	4	15	19	102.6	Scaffold attachment factor B1	Homo sapiens
P09960	LTA4H	0.792807	-0.334959	5.95344e-14	13.2252	11.2506	38	236	286	69.3	Leukotriene A-4 hydrolase	Homo sapiens
O95989	NUDT3	0.793246	-0.33416	0.00633269	2.19841	25.4913	5	30	42	19.5	Diphosphoinositol polyphosphate phosphohydrolase 1	Homo sapiens
P12270	TPR	0.793389	-0.3339	3.83903e-39	38.4158	6.7761	130	754	914	267.3	Nucleoprotein TPR	Homo sapiens
Q9UGP4	LIMD1	0.793649	-0.333427	0.00607693	2.21632	28.8705	21	123	155	72.2	LIM domain-containing protein 1	Homo sapiens
Q86Y07	VRK2	0.794599	-0.331702	0.0388171	1.41098	35.7404	11	49	64	58.1	Serine/threonine-protein kinase VRK2	Homo sapiens
Q9BTV4	TMEM43	0.795025	-0.330927	0.0137108	1.86294	31.6246	19	110	128	44.9	Transmembrane protein 43	Homo sapiens
P49959	MRE11	0.795063	-0.330859	6.28503e-07	6.20169	16.7215	28	158	198	80.6	Double-strand break repair protein MRE11	Homo sapiens
O60333	KIF1B	0.796007	-0.329147	0.00953865	2.02051	29.3081	20	68	108	204.5	Kinesin-like protein KIF1B	Homo sapiens
Q9HCU5	PREB	0.796386	-0.328461	0.0373786	1.42738	36.5646	16	97	129	45.5	Prolactin regulatory element-binding protein	Homo sapiens
Q92614	MYO18A	0.796895	-0.327538	1.64872e-08	7.78285	15.0072	47	209	275	233.1	Unconventional myosin-XVIIIa	Homo sapiens
Q6IA86	ELP2	0.797004	-0.327341	1.45156e-09	8.83817	13.7898	31	170	206	92.5	Elongator complex protein 2	Homo sapiens
Q9BUD6	SPON2	0.797979	-0.325577	0.0337743	1.47141	33.1823	6	29	35	35.8	Spondin-2	Homo sapiens
Q9NZ52	GGA3	0.798263	-0.325064	6.31508e-06	5.19962	17.8496	22	107	134	78.3	ADP-ribosylation factor-binding protein GGA3	Homo sapiens
Q9NR30	DDX21	0.798869	-0.323969	4.51272e-13	12.3456	11.7833	44	251	306	87.3	Nucleolar RNA helicase 2	Homo sapiens
Q9Y2X3	NOP58	0.799781	-0.322322	2.5013e-09	8.60183	13.2217	16	103	120	59.6	Nucleolar protein 58	Homo sapiens
P07741	APRT	0.799911	-0.322089	4.02151e-07	6.39561	15.1802	11	76	90	19.6	Adenine phosphoribosyltransferase	Homo sapiens
Q9NP64	ZCCHC17	0.800532	-0.32097	0.033679	1.47264	32.494	4	25	30	27.6	Nucleolar protein of 40 kDa	Homo sapiens
Q9H4I3	TRABD	0.80055	-0.320937	0.00757535	2.1206	29.435	17	109	128	42.3	TraB domain-containing protein	Homo sapiens
Q9BWE0	REPIN1	0.800852	-0.320393	0.0112507	1.94882	30.4667	17	85	105	63.6	Replication initiator 1	Homo sapiens
P49321	NASP	0.801233	-0.319706	3.0498e-18	17.5157	9.58277	41	246	296	85.2	Nuclear autoantigenic sperm protein	Homo sapiens
O75420	GIGYF1	0.801704	-0.318858	0.0235464	1.62808	31.5474	8	34	46	114.6	GRB10-interacting GYF protein 1	Homo sapiens
Q5VW38	GPR107	0.801742	-0.318791	0.0411267	1.38588	35.4674	5	37	42	67	Protein GPR107	Homo sapiens
P22314	UBA1	0.802413	-0.317582	8.32445e-25	24.0796	8.29145	60	370	474	117.8	Ubiquitin-like modifier-activating enzyme 1	Homo sapiens
Q13057	COASY	0.802436	-0.317541	0.00140094	2.85358	24.6476	16	83	102	62.3	Bifunctional coenzyme A synthase	Homo sapiens
Q9H6X2	ANTXR1	0.80261	-0.31723	0.0382644	1.41721	32.0531	4	20	24	62.8	Anthrax toxin receptor 1	Homo sapiens
P56385	ATP5ME	0.803213	-0.316146	0.0130746	1.88357	29.1904	6	37	47	7.9	ATP synthase subunit e, mitochondrial	Homo sapiens
P09622	DLD	0.803238	-0.316101	0.000187807	3.72629	22.102	22	167	188	54.2	Dihydrolipoyl dehydrogenase, mitochondrial	Homo sapiens
Q9NUS5	AP5S1	0.803997	-0.314737	0.0419404	1.37737	31.6851	4	18	23	22.5	AP-5 complex subunit sigma-1	Homo sapiens
Q9Y664	KPTN	0.804719	-0.313442	0.0471368	1.32664	22.0639	2	9	12	48.1	KICSTOR complex protein kaptin	Homo sapiens
Q9NY93	DDX56	0.804828	-0.313247	0.000269677	3.56916	22.0176	20	101	123	61.6	Probable ATP-dependent RNA helicase DDX56	Homo sapiens
Q9Y289	SLC5A6	0.804923	-0.313077	0.0115574	1.93714	24.9713	4	19	23	68.6	Sodium-dependent multivitamin transporter	Homo sapiens
Q5T3I0	GPATCH4	0.805111	-0.31274	5.08112e-08	7.29404	14.5705	17	102	132	50.4	G patch domain-containing protein 4	Homo sapiens
Q9H4L4	SENP3	0.805175	-0.312625	0.00758958	2.11978	26.9701	8	36	45	65	Sentrin-specific protease 3	Homo sapiens
Q9P275	USP36	0.805357	-0.3123	0.0181848	1.74029	31.7769	10	54	59	122.7	Ubiquitin carboxyl-terminal hydrolase 36	Homo sapiens
Q4G176	ACSF3	0.805533	-0.311984	6.8437e-11	10.1647	12.5215	27	150	181	64.1	Acyl-CoA synthetase family member 3, mitochondrial	Homo sapiens
P34059	GALNS	0.805597	-0.31187	0.0370985	1.43064	35.132	8	42	48	58	N-acetylgalactosamine-6-sulfatase	Homo sapiens
Q13112	CHAF1B	0.805685	-0.311712	0.017152	1.76568	31.6882	13	62	75	61.5	Chromatin assembly factor 1 subunit B	Homo sapiens
Q99436	PSMB7	0.806317	-0.310581	0.0192638	1.71526	32.2331	11	61	76	30	Proteasome subunit beta type-7	Homo sapiens
Q9P0P0	RNF181	0.806625	-0.31003	0.0231286	1.63585	29.6396	3	22	24	17.9	E3 ubiquitin-protein ligase RNF181	Homo sapiens
Q96T37	RBM15	0.807548	-0.308379	0.031613	1.50013	31.8376	5	24	30	107.2	Putative RNA-binding protein 15	Homo sapiens
Q13823	GNL2	0.807777	-0.307972	2.1073e-05	4.67627	19.0919	21	115	150	83.7	Nucleolar GTP-binding protein 2	Homo sapiens
Q13671	RIN1	0.808467	-0.306739	0.0314334	1.50261	24.3208	3	12	18	84.1	Ras and Rab interactor 1	Homo sapiens
Q96IU4	ABHD14B	0.808696	-0.30633	0.0199373	1.70033	31.9606	8	49	57	22.3	Protein ABHD14B	Homo sapiens
P07919	UQCRH	0.808879	-0.306004	0.00104813	2.97959	19.0845	3	23	30	10.7	Cytochrome b-c1 complex subunit 6, mitochondrial	Homo sapiens
Q86WQ0	NR2C2AP	0.808885	-0.305994	0.0462516	1.33487	35.1402	5	28	36	15.9	Nuclear receptor 2C2-associated protein	Homo sapiens
P99999	CYCS	0.808929	-0.305915	0.0142155	1.84724	31.0159	12	63	67	11.7	Cytochrome c	Homo sapiens
Q8IX05	CD302	0.809375	-0.30512	0.0201985	1.69468	19.3237	2	10	12	26.2	CD302 antigen	Homo sapiens
O75382	TRIM3	0.80941	-0.305057	0.00142017	2.84766	23.6636	10	51	60	80.8	Tripartite motif-containing protein 3	Homo sapiens
Q9NSK0	KLC4	0.810586	-0.302962	0.0135994	1.86648	28.9377	7	33	39	68.6	Kinesin light chain 4	Homo sapiens
Q92925	SMARCD2	0.810713	-0.302737	0.00185069	2.73267	23.7794	10	45	59	58.9	SWI/SNF-related matrix-associated actin-dependent regulator of chromatin subfamily D member 2	Homo sapiens
Q9HAS0	C17orf75	0.81072	-0.302723	0.0117326	1.93061	29.9205	11	56	70	44.6	Protein Njmu-R1	Homo sapiens
P55809	OXCT1	0.810736	-0.302696	5.17022e-13	12.2865	11.5205	28	191	222	56.2	Succinyl-CoA:3-ketoacid coenzyme A transferase 1, mitochondrial	Homo sapiens
Q9NQ48	LZTFL1	0.810823	-0.302541	0.000233093	3.63247	19.6884	8	43	50	34.6	Leucine zipper transcription factor-like protein 1	Homo sapiens
Q9HBI1	PARVB	0.811411	-0.301495	0.0348438	1.45787	33.8584	6	33	42	41.7	Beta-parvin	Homo sapiens
Q14999	CUL7	0.811957	-0.300525	0.000729435	3.13701	22.5037	11	55	65	191.2	Cullin-7	Homo sapiens
Q9BVC3	DSCC1	0.81236	-0.299809	0.00306917	2.51298	25.2989	9	47	54	44.8	Sister chromatid cohesion protein DCC1	Homo sapiens
P15559	NQO1	0.812503	-0.299554	0.022042	1.65675	33.6131	21	104	147	30.9	NAD(P)H dehydrogenase [quinone] 1	Homo sapiens
Q8NCW5	NAXE	0.812678	-0.299244	0.00163257	2.78713	25.2728	16	101	130	31.7	NAD(P)H-hydrate epimerase	Homo sapiens
Q02218	OGDH	0.812898	-0.298853	7.41647e-12	11.1298	12.6836	51	313	371	115.9	2-oxoglutarate dehydrogenase, mitochondrial	Homo sapiens
O75822	EIF3J	0.812901	-0.298849	0.000175214	3.75643	21.6144	22	118	139	29.1	Eukaryotic translation initiation factor 3 subunit J	Homo sapiens
Q13042	CDC16	0.813004	-0.298665	0.00706876	2.15066	29.214	18	108	123	71.7	Cell division cycle protein 16 homolog	Homo sapiens
Q9Y303	AMDHD2	0.81343	-0.297911	0.00359338	2.4445	26.7618	15	81	114	43.7	N-acetylglucosamine-6-phosphate deacetylase	Homo sapiens
Q9Y237	PIN4	0.813668	-0.297487	0.000184485	3.73404	19.5502	7	44	48	13.8	Peptidyl-prolyl cis-trans isomerase NIMA-interacting 4	Homo sapiens
Q765P7	MTSS1L	0.813758	-0.297328	6.45235e-06	5.19028	17.8052	19	102	123	79.9	MTSS1-like protein	Homo sapiens
P78527	PRKDC	0.813914	-0.297052	9.76352e-94	93.0104	4.40323	305	1777	2224	469.1	DNA-dependent protein kinase catalytic subunit	Homo sapiens
Q9UHN1	POLG2	0.813954	-0.296981	0.0245331	1.61025	33.7526	13	73	87	54.9	DNA polymerase subunit gamma-2, mitochondrial	Homo sapiens
Q14103	HNRNPD	0.814472	-0.296064	0.00834884	2.07837	29.6929	18	107	137	38.4	Heterogeneous nuclear ribonucleoprotein D0	Homo sapiens
Q6UX07	DHRS13	0.814598	-0.295839	0.0387686	1.41152	35.3754	8	42	52	40.8	Dehydrogenase/reductase SDR family member 13	Homo sapiens
P82909	MRPS36	0.814623	-0.295795	0.00387573	2.41165	26.2083	6	53	65	11.5	28S ribosomal protein S36, mitochondrial	Homo sapiens
Q8IVD9	NUDCD3	0.814938	-0.295237	7.23346e-07	6.14065	15.8546	15	85	94	40.8	NudC domain-containing protein 3	Homo sapiens
Q9UJX4	ANAPC5	0.815188	-0.294796	0.00582784	2.23449	27.9028	18	71	98	85.1	Anaphase-promoting complex subunit 5	Homo sapiens
Q15800	MSMO1	0.815279	-0.294634	0.0246131	1.60883	30.0096	5	23	30	35.2	Methylsterol monooxygenase 1	Homo sapiens
Q8WUX1	SLC38A5	0.815448	-0.294335	0.00776844	2.10967	27.6356	7	41	47	51.5	Sodium-coupled neutral amino acid transporter 5	Homo sapiens
P63241	EIF5A	0.815559	-0.294139	0.0197227	1.70503	32.3563	7	61	77	16.8	Eukaryotic translation initiation factor 5A-1	Homo sapiens
Q8TEQ6	GEMIN5	0.815644	-0.293989	1.2788e-13	12.8932	11.8642	69	398	500	168.6	Gem-associated protein 5	Homo sapiens
Q96CU9	FOXRED1	0.816377	-0.292692	0.0212406	1.67283	32.3323	12	52	66	53.8	FAD-dependent oxidoreductase domain-containing protein 1	Homo sapiens
Q16222	UAP1	0.816578	-0.292337	0.00410055	2.38716	27.2499	15	83	105	58.8	UDP-N-acetylhexosamine pyrophosphorylase	Homo sapiens
Q5JS54	PSMG4	0.81685	-0.291856	0.00332284	2.47849	25.6375	6	49	54	13.8	Proteasome assembly chaperone 4	Homo sapiens
P36873	PPP1CC	0.816864	-0.291833	0.0339856	1.46871	32.2819	5	24	30	37	Serine/threonine-protein phosphatase PP1-gamma catalytic subunit	Homo sapiens
Q15058	KIF14	0.817013	-0.291568	0.0363406	1.43961	35.7377	15	63	87	186.5	Kinesin-like protein KIF14	Homo sapiens
P43487	RANBP1	0.81715	-0.291327	0.000237135	3.625	21.0559	9	68	87	23.3	Ran-specific GTPase-activating protein	Homo sapiens
Q14914	PTGR1	0.817318	-0.291031	0.0076521	2.11622	29.2605	14	93	116	35.9	Prostaglandin reductase 1	Homo sapiens
Q9NYL4	FKBP11	0.818802	-0.288414	1.17303e-05	4.93069	16.4264	7	48	60	22.2	Peptidyl-prolyl cis-trans isomerase FKBP11	Homo sapiens
Q7Z478	DHX29	0.81897	-0.288117	1.35748e-10	9.86727	13.321	49	243	302	155.2	ATP-dependent RNA helicase DHX29	Homo sapiens
O00410	IPO5	0.819776	-0.286698	6.76957e-10	9.16944	14.2125	59	385	506	123.6	Importin-5	Homo sapiens
Q92878	RAD50	0.819888	-0.286501	6.78214e-13	12.1686	11.9493	54	272	345	153.9	DNA repair protein RAD50	Homo sapiens
O15126	SCAMP1	0.819913	-0.286458	1.78848e-05	4.74752	17.6182	8	60	72	37.9	Secretory carrier-associated membrane protein 1	Homo sapiens
P24534	EEF1B2	0.819916	-0.286451	0.000464781	3.33275	22.1385	16	71	106	24.8	Elongation factor 1-beta	Homo sapiens
Q99848	EBNA1BP2	0.820166	-0.286012	0.0361625	1.44174	35.6967	11	61	76	34.9	Probable rRNA-processing protein EBP2	Homo sapiens
Q9NRG7	SDR39U1	0.820213	-0.28593	0.0251586	1.59931	32.4464	6	37	41	34.7	Epimerase family protein SDR39U1	Homo sapiens
Q14141	2006-09-01	0.820529	-0.285374	0.0448624	1.34812	36.2644	9	42	55	49.7	Septin-6	Homo sapiens
Q9HC38	GLOD4	0.821115	-0.284343	7.2087e-05	4.14214	20.0961	18	90	105	34.8	Glyoxalase domain-containing protein 4	Homo sapiens
Q8IZ21	PHACTR4	0.821124	-0.284329	0.017348	1.76075	30.9165	9	43	53	78.2	Phosphatase and actin regulator 4	Homo sapiens
Q9BTZ2	DHRS4	0.821223	-0.284154	0.0284547	1.54585	30.0958	3	20	24	29.5	Dehydrogenase/reductase SDR family member 4	Homo sapiens
O43395	PRPF3	0.821583	-0.283522	1.02225e-07	6.99044	15.7365	29	173	220	77.5	U4/U6 small nuclear ribonucleoprotein Prp3	Homo sapiens
Q96AY3	FKBP10	0.821623	-0.283452	7.32267e-08	7.13533	15.4961	29	161	200	64.2	Peptidyl-prolyl cis-trans isomerase FKBP10	Homo sapiens
Q9UNZ5	C19orf53	0.821729	-0.283266	0.0012025	2.91992	6.69127	2	9	12	10.6	Leydig cell tumor 10 kDa protein homolog	Homo sapiens
P17174	GOT1	0.822798	-0.281389	0.000184495	3.73402	21.9582	23	144	156	46.2	Aspartate aminotransferase, cytoplasmic	Homo sapiens
O95182	NDUFA7	0.822858	-0.281285	0.000339622	3.469	22.0644	12	82	90	12.6	NADH dehydrogenase [ubiquinone] 1 alpha subcomplex subunit 7	Homo sapiens
Q9H7H0	METTL17	0.823468	-0.280215	0.0212406	1.67283	29.2008	5	23	29	50.7	Methyltransferase-like protein 17, mitochondrial	Homo sapiens
Q7Z7L8	C11orf96	0.823716	-0.279782	0.0310724	1.50763	33.8682	7	40	45	46.1	Uncharacterized protein C11orf96	Homo sapiens
Q92947	GCDH	0.823732	-0.279753	9.28232e-05	4.03234	20.4525	18	95	122	48.1	Glutaryl-CoA dehydrogenase, mitochondrial	Homo sapiens
Q9NXF1	TEX10	0.824102	-0.279105	0.00113641	2.94447	24.8695	23	134	153	105.7	Testis-expressed protein 10	Homo sapiens
P58546	MTPN	0.824465	-0.27847	0.022042	1.65675	33.0966	10	70	92	12.9	Myotrophin	Homo sapiens
Q15477	SKIV2L	0.824792	-0.277898	1.50815e-12	11.8216	11.9682	43	225	282	137.8	Helicase SKI2W	Homo sapiens
Q9BZH6	WDR11	0.825112	-0.277338	9.66418e-09	8.01484	14.864	43	223	281	136.7	WD repeat-containing protein 11	Homo sapiens
Q9H0A0	NAT10	0.825212	-0.277164	1.30921e-09	8.88299	14.1441	46	243	289	115.7	RNA cytidine acetyltransferase	Homo sapiens
O95376	ARIH2	0.825463	-0.276725	0.000179377	3.74623	21.1102	15	83	96	57.8	E3 ubiquitin-protein ligase ARIH2	Homo sapiens
Q8IXI1	RHOT2	0.825512	-0.276638	7.10778e-09	8.14827	13.8963	20	118	148	68.1	Mitochondrial Rho GTPase 2	Homo sapiens
Q6NUQ4	TMEM214	0.825683	-0.276341	2.09706e-11	10.6784	12.1715	31	158	223	77.2	Transmembrane protein 214	Homo sapiens
Q9Y2W1	THRAP3	0.826043	-0.275712	6.98545e-09	8.15581	14.3143	29	155	192	108.7	Thyroid hormone receptor-associated protein 3	Homo sapiens
Q9BR76	CORO1B	0.826095	-0.27562	0.00220624	2.65635	25.6041	16	80	99	54.2	Coronin-1B	Homo sapiens
Q4J6C6	PREPL	0.826213	-0.275415	0.00275947	2.55917	26.2451	15	82	92	83.9	Prolyl endopeptidase-like	Homo sapiens
Q29RF7	PDS5A	0.826724	-0.274522	1.19468e-16	15.9227	10.5145	66	376	481	150.8	Sister chromatid cohesion protein PDS5 homolog A	Homo sapiens
P52209	PGD	0.827169	-0.273746	4.42495e-13	12.3541	11.461	33	192	246	53.1	6-phosphogluconate dehydrogenase, decarboxylating	Homo sapiens
O95218	ZRANB2	0.82741	-0.273326	1.19667e-05	4.92202	17.7684	12	74	90	37.4	Zinc finger Ran-binding domain-containing protein 2	Homo sapiens
P30622	CLIP1	0.827825	-0.272602	3.29326e-10	9.48237	13.955	65	368	435	162.2	CAP-Gly domain-containing linker protein 1	Homo sapiens
O43819	SCO2	0.828006	-0.272286	0.000680525	3.16716	22.4325	9	56	66	29.8	Protein SCO2 homolog, mitochondrial	Homo sapiens
Q9HB19	PLEKHA2	0.828244	-0.271871	7.0194e-11	10.1537	12.2965	22	129	155	47.3	Pleckstrin homology domain-containing family A member 2	Homo sapiens
Q9UIJ7	AK3	0.828475	-0.271469	0.000411191	3.38596	21.9221	13	68	90	25.6	GTP:AMP phosphotransferase AK3, mitochondrial	Homo sapiens
Q14493	SLBP	0.828564	-0.271315	0.00736873	2.13261	28.4679	8	60	65	31.3	Histone RNA hairpin-binding protein	Homo sapiens
Q8NHH9	ATL2	0.828979	-0.270593	6.85455e-05	4.16402	20.8041	21	160	183	66.2	Atlastin-2	Homo sapiens
P19623	SRM	0.82898	-0.270591	0.000712365	3.1473	23.8295	18	117	145	33.8	Spermidine synthase	Homo sapiens
P13929	ENO3	0.829313	-0.270011	0.00221793	2.65405	25.928	15	97	119	47	Beta-enolase	Homo sapiens
Q13309	SKP2	0.830505	-0.267939	0.0472361	1.32573	33.9254	5	22	30	47.8	S-phase kinase-associated protein 2	Homo sapiens
Q14684	RRP1B	0.830594	-0.267784	1.6542e-07	6.78141	15.7434	28	139	182	84.4	Ribosomal RNA processing protein 1 homolog B	Homo sapiens
P02686	MBP	0.830738	-0.267535	0.0385082	1.41445	35.4714	8	45	59	33.1	Myelin basic protein	Homo sapiens
O00287	RFXAP	0.831279	-0.266596	0.0479023	1.31964	34.9444	5	25	30	28.2	Regulatory factor X-associated protein	Homo sapiens
Q9UGJ1	TUBGCP4	0.832149	-0.265087	5.01032e-05	4.30013	17.49	9	42	52	76.1	Gamma-tubulin complex component 4	Homo sapiens
Q8WVM0	TFB1M	0.832169	-0.265052	0.000115808	3.93626	20.6067	17	87	106	39.5	Dimethyladenosine transferase 1, mitochondrial	Homo sapiens
Q9BXS9	SLC26A6	0.832239	-0.26493	0.00932006	2.03058	28.4416	7	43	48	83	Solute carrier family 26 member 6	Homo sapiens
Q13315	ATM	0.83242	-0.264617	2.02541e-08	7.69349	15.5625	76	370	461	350.7	Serine-protein kinase ATM	Homo sapiens
Q9BYK8	HELZ2	0.832537	-0.264413	2.55703e-06	5.59226	17.5474	31	141	184	294.7	Helicase with zinc finger domain 2	Homo sapiens
Q9BU23	LMF2	0.83285	-0.263872	0.00124346	2.90537	23.8125	14	63	84	79.7	Lipase maturation factor 2	Homo sapiens
P46940	IQGAP1	0.83303	-0.263559	2.28454e-30	29.6412	7.63269	97	548	714	189.3	Ras GTPase-activating-like protein IQGAP1	Homo sapiens
Q9H5K3	POMK	1.20022	0.263302	1.21959e-07	6.91379	14.558	11	80	92	40	Protein O-mannose kinase	Homo sapiens
Q9NUY8	TBC1D23	1.20051	0.263647	0.000291422	3.53548	20.9567	11	57	70	78.3	TBC1 domain family member 23	Homo sapiens
Q9Y624	F11R	1.20056	0.263703	0.0124257	1.90568	29.5003	8	42	48	32.6	Junctional adhesion molecule A	Homo sapiens
P46934	NEDD4	1.20065	0.263813	0.0194126	1.71192	31.8246	12	51	69	149.1	E3 ubiquitin-protein ligase NEDD4	Homo sapiens
Q86WV6	TMEM173	1.20089	0.264101	0.000756457	3.12122	21.4203	9	40	49	42.2	Stimulator of interferon genes protein	Homo sapiens
Q9BTY2	FUCA2	1.20091	0.264127	0.0279614	1.55344	33.6883	11	49	65	54.1	Plasma alpha-L-fucosidase	Homo sapiens
Q96BY9	SARAF	1.20123	0.264518	0.0021672	2.6641	24.1523	10	46	64	37	Store-operated calcium entry-associated regulatory factor	Homo sapiens
O75113	N4BP1	1.2014	0.264715	0.00332773	2.47785	25.7096	11	52	59	100.4	NEDD4-binding protein 1	Homo sapiens
Q9UPY3	DICER1	1.20143	0.264753	0.000584545	3.23318	23.4881	26	119	147	218.7	Endoribonuclease Dicer	Homo sapiens
Q2TAA5	ALG11	1.20149	0.264821	0.0371631	1.42989	34.8842	10	41	60	55.7	GDP-Man:Man(3)GlcNAc(2)-PP-Dol alpha-1,2-mannosyltransferase	Homo sapiens
Q93062	RBPMS	1.20203	0.265471	0.000397338	3.40084	21.1045	7	49	54	21.8	RNA-binding protein with multiple splicing	Homo sapiens
P52292	KPNA2	1.20256	0.266108	1.68381e-18	17.7737	8.83883	28	161	206	57.9	Importin subunit alpha-1	Homo sapiens
Q14919	DRAP1	1.20356	0.267309	0.0263194	1.57972	33.4492	7	48	52	22.3	Dr1-associated corepressor	Homo sapiens
P01130	LDLR	1.20358	0.267337	0.033454	1.47555	35.318	14	66	86	95.4	Low-density lipoprotein receptor	Homo sapiens
Q9HD67	MYO10	1.20383	0.267628	6.01789e-27	26.2206	8.18305	90	535	650	237.3	Unconventional myosin-X	Homo sapiens
Q05209	PTPN12	1.20399	0.26782	0.000761422	3.11837	24.2771	29	158	190	88.1	Tyrosine-protein phosphatase non-receptor type 12	Homo sapiens
P17405	SMPD1	1.20456	0.268511	0.00608624	2.21565	23.0567	5	21	29	69.8	Sphingomyelin phosphodiesterase	Homo sapiens
Q9BTU6	PI4K2A	1.20499	0.269018	7.0194e-11	10.1537	12.3932	25	138	171	54	Phosphatidylinositol 4-kinase type 2-alpha	Homo sapiens
Q6DD88	ATL3	1.20511	0.269168	1.47723e-07	6.83055	16.1293	31	201	247	60.5	Atlastin-3	Homo sapiens
O00442	RTCA	1.20518	0.269244	0.000791795	3.10139	23.2962	13	74	93	39.3	RNA 3'-terminal phosphate cyclase	Homo sapiens
Q15437	SEC23B	1.20527	0.269356	3.36197e-11	10.4734	12.4335	29	167	219	86.5	Protein transport protein Sec23B	Homo sapiens
Q00688	FKBP3	1.20537	0.26948	1.63338e-05	4.78691	18.1336	12	79	102	25.2	Peptidyl-prolyl cis-trans isomerase FKBP3	Homo sapiens
Q9H0F6	SHARPIN	1.20548	0.269609	0.036648	1.43595	35.0481	8	43	52	39.9	Sharpin	Homo sapiens
O75935	DCTN3	1.20561	0.269762	0.0236261	1.62661	32.5426	10	45	59	21.1	Dynactin subunit 3	Homo sapiens
O00154	ACOT7	1.20577	0.269955	2.088e-10	9.68027	12.4378	17	113	129	41.8	Cytosolic acyl coenzyme A thioester hydrolase	Homo sapiens
Q10472	GALNT1	1.20613	0.270385	0.00188066	2.72569	25.3385	16	84	100	64.2	Polypeptide N-acetylgalactosaminyltransferase 1	Homo sapiens
P61158	ACTR3	1.20622	0.270491	2.00093e-06	5.69877	17.5016	22	154	190	47.4	Actin-related protein 3	Homo sapiens
Q8TDJ6	DMXL2	1.20652	0.270857	4.76032e-05	4.32236	20.2016	27	134	155	339.6	DmX-like protein 2	Homo sapiens
P51153	RAB13	1.20667	0.271026	0.00076797	3.11466	22.0913	8	47	60	22.8	Ras-related protein Rab-13	Homo sapiens
P42166	TMPO	1.20715	0.271603	1.85477e-16	15.7317	9.82258	29	183	217	75.5	Lamina-associated polypeptide 2, isoform alpha	Homo sapiens
Q9BWS9	CHID1	1.20826	0.272934	0.00192617	2.71531	25.6711	19	103	128	44.9	Chitinase domain-containing protein 1	Homo sapiens
Q9HAU0	PLEKHA5	1.20911	0.273948	3.11279e-08	7.50685	15.4895	43	246	296	127.5	Pleckstrin homology domain-containing family A member 5	Homo sapiens
Q99536	VAT1	1.20929	0.274157	1.9698e-09	8.70558	13.8471	24	161	196	41.9	Synaptic vesicle membrane protein VAT-1 homolog	Homo sapiens
Q9UK73	FEM1B	1.20929	0.274158	0.047468	1.3236	36.6349	7	40	42	70.3	Protein fem-1 homolog B	Homo sapiens
O75030	MITF	1.2098	0.274771	0.0239964	1.61985	31.3507	4	29	30	58.8	Microphthalmia-associated transcription factor	Homo sapiens
O15211	RGL2	1.21003	0.275038	0.0437403	1.35912	35.6844	8	36	46	83.5	Ral guanine nucleotide dissociation stimulator-like 2	Homo sapiens
Q14011	CIRBP	1.21097	0.276159	0.000372878	3.42843	21.4482	11	61	82	18.6	Cold-inducible RNA-binding protein	Homo sapiens
Q9H9C1	VIPAS39	1.21118	0.276414	0.0140746	1.85156	30.2615	9	46	53	57	Spermatogenesis-defective protein 39 homolog	Homo sapiens
Q9Y250	LZTS1	1.21124	0.276483	0.0380538	1.4196	36.5061	17	81	99	66.6	Leucine zipper putative tumor suppressor 1	Homo sapiens
Q969S2	NEIL2	1.21135	0.276617	9.58941e-09	8.01821	12.1089	12	61	89	36.8	Endonuclease 8-like 2	Homo sapiens
Q9UH99	SUN2	1.2114	0.276674	0.0110832	1.95533	30.9186	22	131	157	80.3	SUN domain-containing protein 2	Homo sapiens
P10619	CTSA	1.21168	0.277005	0.0166036	1.7798	31.5725	13	65	89	54.5	Lysosomal protective protein	Homo sapiens
O94923	GLCE	1.2118	0.277149	0.0199948	1.69908	32.2027	11	55	71	70.1	D-glucuronyl C5-epimerase	Homo sapiens
Q99996	AKAP9	1.21212	0.277537	1.11973e-09	8.95088	14.0667	50	240	297	453.7	A-kinase anchor protein 9	Homo sapiens
P53350	PLK1	1.21263	0.278136	0.00582784	2.23449	28.1234	16	76	92	68.3	Serine/threonine-protein kinase PLK1	Homo sapiens
O43639	NCK2	1.21294	0.278506	0.0185834	1.73087	31.2391	9	43	50	42.9	Cytoplasmic protein NCK2	Homo sapiens
Q9UHA4	LAMTOR3	1.21304	0.278632	1.11419e-05	4.95304	11.5771	3	22	30	13.6	Ragulator complex protein LAMTOR3	Homo sapiens
Q9NWM8	FKBP14	1.21342	0.279078	0.000501145	3.30004	22.3127	9	69	87	24.2	Peptidyl-prolyl cis-trans isomerase FKBP14	Homo sapiens
Q13938	CAPS	1.21399	0.279757	0.00130938	2.88293	23.5394	10	52	60	21	Calcyphosin	Homo sapiens
P11182	DBT	1.21431	0.280134	2.27518e-09	8.64298	13.1807	17	103	119	53.5	Lipoamide acyltransferase component of branched-chain alpha-keto acid dehydrogenase complex, mitochondrial	Homo sapiens
Q02818	NUCB1	1.21452	0.280382	3.00841e-13	12.5217	11.724	36	260	315	53.9	Nucleobindin-1	Homo sapiens
P30101	PDIA3	1.21458	0.280453	3.24899e-09	8.48825	14.7361	46	336	419	56.8	Protein disulfide-isomerase A3	Homo sapiens
Q8TCT7	SPPL2B	1.21547	0.28151	0.000574575	3.24065	0.704267	1	6	6	64.6	Signal peptide peptidase-like 2B	Homo sapiens
P16035	TIMP2	1.21612	0.282291	0.00160287	2.7951	25.1417	13	92	103	24.4	Metalloproteinase inhibitor 2	Homo sapiens
Q8IWV7	UBR1	1.2165	0.282739	0.0210148	1.67748	33.4832	21	108	126	200.2	E3 ubiquitin-protein ligase UBR1	Homo sapiens
Q9Y680	FKBP7	1.21764	0.284093	0.0052203	2.2823	27.5306	10	65	78	30	Peptidyl-prolyl cis-trans isomerase FKBP7	Homo sapiens
Q9NPJ3	ACOT13	1.21765	0.284103	4.40096e-05	4.35645	17.563	7	44	50	15	Acyl-coenzyme A thioesterase 13	Homo sapiens
Q5VZK9	LRRC16A	1.21767	0.284124	0.0166901	1.77754	30.3451	8	38	46	151.6	F-actin-uncapping protein LRRC16A	Homo sapiens
Q8N1G2	CMTR1	1.21829	0.284859	0.0442367	1.35422	38.1256	33	163	212	95.3	Cap-specific mRNA (nucleoside-2'-O-)-methyltransferase 1	Homo sapiens
Q99759	MAP3K3	1.21849	0.285099	0.00453672	2.34326	18.1588	3	14	18	70.9	Mitogen-activated protein kinase kinase kinase 3	Homo sapiens
O95819	MAP4K4	1.21854	0.285148	5.19516e-05	4.2844	19.7986	19	97	126	142.1	Mitogen-activated protein kinase kinase kinase kinase 4	Homo sapiens
O15269	SPTLC1	1.21861	0.285232	0.00197411	2.70463	25.6545	20	98	124	52.7	Serine palmitoyltransferase 1	Homo sapiens
Q14320	FAM50A	1.22031	0.287244	8.29208e-06	5.08134	17.5317	13	78	93	40.2	Protein FAM50A	Homo sapiens
Q8WV99	ZFAND2B	1.22064	0.28764	0.0429034	1.36751	33.8954	3	23	24	28	AN1-type zinc finger protein 2B	Homo sapiens
Q14738	PPP2R5D	1.22148	0.288625	0.000346413	3.46041	22.419	20	107	146	70	Serine/threonine-protein phosphatase 2A 56 kDa regulatory subunit delta isoform	Homo sapiens
Q12929	EPS8	1.22168	0.288861	9.85184e-07	6.00648	17.265	36	199	259	91.9	Epidermal growth factor receptor kinase substrate 8	Homo sapiens
Q86UU1	PHLDB1	1.22198	0.289217	0.00130938	2.88293	24.9179	21	109	127	151.2	Pleckstrin homology-like domain family B member 1	Homo sapiens
Q03001	DST	1.22205	0.289304	2.15366e-07	6.66682	16.1299	42	172	230	860.7	Dystonin	Homo sapiens
P51116	FXR2	1.22276	0.290142	2.59201e-05	4.58636	18.6533	16	79	101	74.2	Fragile X mental retardation syndrome-related protein 2	Homo sapiens
P30044	PRDX5	1.22301	0.290433	0.0120289	1.91977	30.9952	14	100	115	22.1	Peroxiredoxin-5, mitochondrial	Homo sapiens
Q9H1Z4	WDR13	1.2236	0.291128	0.00830976	2.08041	28.1279	9	45	52	53.7	WD repeat-containing protein 13	Homo sapiens
Q6IBS0	TWF2	1.22422	0.291865	0.00680661	2.16707	29.2669	21	131	170	39.5	Twinfilin-2	Homo sapiens
Q96CV9	OPTN	1.22435	0.292021	0.0245642	1.6097	34.0453	18	91	117	65.9	Optineurin	Homo sapiens
P54619	PRKAG1	1.2244	0.292072	2.57201e-05	4.58973	19.1881	17	102	113	37.6	5'-AMP-activated protein kinase subunit gamma-1	Homo sapiens
Q92882	OSTF1	1.22445	0.292133	0.00294011	2.53164	24.5186	9	42	59	23.8	Osteoclast-stimulating factor 1	Homo sapiens
Q86UL3	GPAT4	1.22461	0.292324	4.06846e-10	9.39057	13.2848	25	163	190	52.1	Glycerol-3-phosphate acyltransferase 4	Homo sapiens
O75874	IDH1	1.22464	0.292357	2.98368e-11	10.5252	12.5274	33	183	235	46.7	Isocitrate dehydrogenase [NADP] cytoplasmic	Homo sapiens
P13667	PDIA4	1.22471	0.292438	3.41075e-20	19.4672	9.36318	54	358	449	72.9	Protein disulfide-isomerase A4	Homo sapiens
Q99719	2005-09-01	1.22533	0.293176	0.00249642	2.60268	24.7079	9	47	58	42.8	Septin-5	Homo sapiens
P53677	AP3M2	1.22576	0.293672	4.87305e-06	5.3122	16.0306	12	56	74	47	AP-3 complex subunit mu-2	Homo sapiens
Q04721	NOTCH2	1.22619	0.294182	2.72629e-07	6.56443	16.2882	34	174	243	265.4	Neurogenic locus notch homolog protein 2	Homo sapiens
Q9NQY0	BIN3	1.22655	0.294605	0.0363353	1.43967	31.6496	4	20	23	29.7	Bridging integrator 3	Homo sapiens
Q9H3Y8	PPDPF	1.22664	0.294713	0.0328591	1.48334	28.478	3	15	16	11.8	Pancreatic progenitor cell differentiation and proliferation factor	Homo sapiens
Q92540	SMG7	1.22815	0.296489	0.0359006	1.4449	35.1635	12	50	70	127.3	Protein SMG7	Homo sapiens
Q12913	PTPRJ	1.22816	0.296502	5.95479e-06	5.22513	18.137	29	134	172	145.9	Receptor-type tyrosine-protein phosphatase eta	Homo sapiens
Q9NR12	PDLIM7	1.22878	0.297226	2.44906e-07	6.611	15.9233	21	130	143	49.8	PDZ and LIM domain protein 7	Homo sapiens
P55212	CASP6	1.22922	0.297747	0.0307048	1.51279	32.7782	7	31	42	33.3	Caspase-6	Homo sapiens
Q16875	PFKFB3	1.2293	0.297833	3.28726e-05	4.48317	18.7273	14	71	84	59.6	6-phosphofructo-2-kinase/fructose-2,6-bisphosphatase 3	Homo sapiens
Q6VMQ6	ATF7IP	1.22944	0.298	8.40217e-07	6.07561	16.4466	19	111	124	136.4	Activating transcription factor 7-interacting protein 1	Homo sapiens
Q9P260	KIAA1468	1.22966	0.298258	5.58913e-05	4.25266	19.9258	22	100	131	134.6	LisH domain and HEAT repeat-containing protein KIAA1468	Homo sapiens
Q15738	NSDHL	1.23036	0.299084	8.92229e-07	6.04952	16.8949	22	150	185	41.9	Sterol-4-alpha-carboxylate 3-dehydrogenase, decarboxylating	Homo sapiens
P23142	FBLN1	1.23039	0.299121	0.0182212	1.73942	30.9689	8	41	51	77.2	Fibulin-1	Homo sapiens
Q9ULH0	KIDINS220	1.23044	0.299171	0.00215825	2.6659	25.6718	16	84	94	196.5	Kinase D-interacting substrate of 220 kDa	Homo sapiens
P55081	MFAP1	1.23089	0.299699	0.0120289	1.91977	26.8425	5	24	30	52	Microfibrillar-associated protein 1	Homo sapiens
P62993	GRB2	1.2311	0.299948	1.10647e-07	6.95606	15.231	15	111	119	25.2	Growth factor receptor-bound protein 2	Homo sapiens
Q9NWS0	PIH1D1	1.23316	0.302364	0.033454	1.47555	35.0452	12	59	80	32.4	PIH1 domain-containing protein 1	Homo sapiens
O60610	DIAPH1	1.23365	0.302937	9.36483e-07	6.0285	17.6063	59	332	408	141.3	Protein diaphanous homolog 1	Homo sapiens
Q86UA1	PRPF39	1.23409	0.303448	2.16945e-05	4.66365	17.3374	13	54	68	78.4	Pre-mRNA-processing factor 39	Homo sapiens
Q7L099	RUFY3	1.23543	0.305013	0.000236506	3.62616	19.821	9	44	54	53	Protein RUFY3	Homo sapiens
Q9NYB0	TERF2IP	1.23552	0.305119	0.0158976	1.79867	30.941	9	50	56	44.3	Telomeric repeat-binding factor 2-interacting protein 1	Homo sapiens
P22061	PCMT1	1.23588	0.305536	0.00274767	2.56104	26.5083	15	102	130	24.6	Protein-L-isoaspartate(D-aspartate) O-methyltransferase	Homo sapiens
Q13867	BLMH	1.23633	0.306063	0.039474	1.40369	32.6672	4	21	24	52.6	Bleomycin hydrolase	Homo sapiens
Q9BT25	HAUS8	1.23753	0.307465	0.00207093	2.68383	23.724	9	42	59	44.9	HAUS augmin-like complex subunit 8	Homo sapiens
Q9UEY8	ADD3	1.23771	0.307671	0.00130938	2.88293	23.1629	11	49	69	79.2	Gamma-adducin	Homo sapiens
Q8TBA6	GOLGA5	1.23789	0.307885	0.00095076	3.02193	23.8703	15	83	95	83	Golgin subfamily A member 5	Homo sapiens
Q5VZ89	DENND4C	1.23873	0.308867	0.000729435	3.13701	23.7041	18	99	105	212.7	DENN domain-containing protein 4C	Homo sapiens
Q7Z3T8	ZFYVE16	1.23884	0.308992	2.31091e-15	14.6362	10.9473	54	331	383	168.9	Zinc finger FYVE domain-containing protein 16	Homo sapiens
Q8WXH0	SYNE2	1.23904	0.309227	0.00668329	2.17501	28.079	14	61	75	796.4	Nesprin-2	Homo sapiens
Q6P1N0	CC2D1A	1.23941	0.309654	1.16492e-05	4.9337	18.1011	21	93	125	104.1	Coiled-coil and C2 domain-containing protein 1A	Homo sapiens
Q8TBF4	ZCRB1	1.23998	0.310318	0.0496743	1.30387	30.5554	3	14	18	24.6	Zinc finger CCHC-type and RNA-binding motif-containing protein 1	Homo sapiens
Q9GZM5	YIPF3	1.24036	0.31076	0.0348438	1.45787	31.3618	5	21	30	38.2	Protein YIPF3	Homo sapiens
Q9UPY8	MAPRE3	1.2408	0.311271	0.000236938	3.62537	16.585	5	24	30	32	Microtubule-associated protein RP/EB family member 3	Homo sapiens
Q6P1X6	C8orf82	1.24168	0.312293	0.000369929	3.43188	22.0555	13	81	111	23.9	UPF0598 protein C8orf82	Homo sapiens
O15212	PFDN6	1.24174	0.312366	0.0231286	1.63585	33.0506	11	59	76	14.6	Prefoldin subunit 6	Homo sapiens
Q92604	LPGAT1	1.24178	0.312413	0.0225983	1.64592	32.5693	10	50	64	43.1	Acyl-CoA:lysophosphatidylglycerol acyltransferase 1	Homo sapiens
Q86WN1	FCHSD1	1.24179	0.312419	0.0238366	1.62276	26.467	3	15	18	76.9	F-BAR and double SH3 domains protein 1	Homo sapiens
P12931	SRC	1.24192	0.312577	9.51582e-07	6.02155	16.0248	14	84	96	59.8	Proto-oncogene tyrosine-protein kinase Src	Homo sapiens
Q13506	NAB1	1.24226	0.312966	0.00230374	2.63757	20.5991	4	21	24	54.4	NGFI-A-binding protein 1	Homo sapiens
A1X283	SH3PXD2B	1.24274	0.313525	3.2516e-10	9.4879	13.4821	38	211	265	101.6	SH3 and PX domain-containing protein 2B	Homo sapiens
Q9HBM6	TAF9B	1.24343	0.314328	0.0411226	1.38592	32.5378	4	20	24	27.6	Transcription initiation factor TFIID subunit 9B	Homo sapiens
Q96BI1	SLC22A18	1.24553	0.316755	0.00668329	2.17501	16.4479	3	12	15	44.8	Solute carrier family 22 member 18	Homo sapiens
Q8N490	PNKD	1.24607	0.317387	0.0189041	1.72344	29.4673	8	29	43	42.9	Probable hydrolase PNKD	Homo sapiens
O14757	CHEK1	1.24618	0.317508	0.0253852	1.59542	32.7093	7	39	41	54.4	Serine/threonine-protein kinase Chk1	Homo sapiens
Q9Y5X1	SNX9	1.24629	0.317636	0.000626084	3.20337	23.6128	20	118	143	66.6	Sorting nexin-9	Homo sapiens
Q5TC12	ATPAF1	1.24657	0.317959	0.00660645	2.18003	26.9998	9	41	54	36.4	ATP synthase mitochondrial F1 complex assembly factor 1	Homo sapiens
Q96FN4	CPNE2	1.24757	0.319122	0.000177588	3.75059	20.4404	14	64	83	61.2	Copine-2	Homo sapiens
Q9BSJ8	ESYT1	1.24788	0.319477	3.01202e-10	9.52114	13.7596	48	295	383	122.9	Extended synaptotagmin-1	Homo sapiens
Q9ULJ3	ZBTB21	1.24802	0.319642	0.000557321	3.25389	21.87	12	54	67	118.9	Zinc finger and BTB domain-containing protein 21	Homo sapiens
Q16851	UGP2	1.24911	0.3209	4.51272e-13	12.3456	11.4524	33	190	240	56.9	UTP--glucose-1-phosphate uridylyltransferase	Homo sapiens
Q12824	SMARCB1	1.2496	0.321466	0.0166071	1.77971	29.7972	6	33	40	44.1	SWI/SNF-related matrix-associated actin-dependent regulator of chromatin subfamily B member 1	Homo sapiens
Q9UKB1	FBXW11	1.24987	0.321773	0.0185614	1.73139	22.7168	3	13	18	62.1	F-box/WD repeat-containing protein 11	Homo sapiens
Q6MZP7	LIN54	1.25023	0.322198	0.000590294	3.22893	21.4029	9	44	54	79.5	Protein lin-54 homolog	Homo sapiens
Q06830	PRDX1	1.25188	0.324094	1.81621e-05	4.74083	19.2909	23	149	192	22.1	Peroxiredoxin-1	Homo sapiens
O00461	GOLIM4	1.25305	0.325449	0.0427413	1.36915	36.862	11	63	81	81.9	Golgi integral membrane protein 4	Homo sapiens
P49961	ENTPD1	1.2531	0.325502	0.000466364	3.33127	22.5854	13	83	102	58	Ectonucleoside triphosphate diphosphohydrolase 1	Homo sapiens
Q15907	RAB11B	1.25338	0.325826	0.00249106	2.60362	13.2572	2	11	12	24.5	Ras-related protein Rab-11B	Homo sapiens
Q9BW83	IFT27	1.2534	0.325843	0.0235706	1.62763	29.3844	4	21	24	20.5	Intraflagellar transport protein 27 homolog	Homo sapiens
Q9BZ67	FRMD8	1.25371	0.326207	0.00360826	2.4427	26.1936	9	57	68	51.2	FERM domain-containing protein 8	Homo sapiens
P08648	ITGA5	1.25379	0.3263	0.00153696	2.81334	22.5009	7	35	41	114.5	Integrin alpha-5	Homo sapiens
Q9Y2T2	AP3M1	1.25446	0.327063	1.0609e-07	6.97433	14.75	16	91	110	46.9	AP-3 complex subunit mu-1	Homo sapiens
P49917	LIG4	1.25496	0.327647	8.37709e-05	4.07691	19.8855	15	75	89	104	DNA ligase 4	Homo sapiens
P63151	PPP2R2A	1.2569	0.329866	1.29866e-07	6.88651	14.5608	13	80	102	51.7	Serine/threonine-protein phosphatase 2A 55 kDa regulatory subunit B alpha isoform	Homo sapiens
Q7Z4N2	TRPM1	1.25711	0.330113	0.000755329	3.12186	18.7812	7	26	39	182.2	Transient receptor potential cation channel subfamily M member 1	Homo sapiens
P19367	HK1	1.25743	0.330483	2.41063e-14	13.6179	11.0979	38	237	273	102.5	Hexokinase-1	Homo sapiens
O14727	APAF1	1.25773	0.33082	0.000457944	3.33919	22.8778	19	100	113	141.8	Apoptotic protease-activating factor 1	Homo sapiens
P31949	S100A11	1.2579	0.331018	0.0259643	1.58562	33.5255	10	54	66	11.7	Protein S100-A11	Homo sapiens
Q8TDQ7	GNPDA2	1.26037	0.33385	0.0309132	1.50986	32.9805	7	32	40	31.1	Glucosamine-6-phosphate isomerase 2	Homo sapiens
P07947	YES1	1.26079	0.334323	0.00136872	2.86369	20.7445	5	26	29	60.8	Tyrosine-protein kinase Yes	Homo sapiens
Q8N5G2	MACO1	1.26125	0.334855	0.000662101	3.17908	22.4945	12	59	72	76.2	Macoilin	Homo sapiens
Q96C23	GALM	1.26192	0.335616	9.26452e-12	11.0332	11.1422	14	99	114	37.8	Aldose 1-epimerase	Homo sapiens
Q9Y3E0	GOLT1B	1.26232	0.336075	0.0412307	1.38478	27.9013	2	12	12	15.4	Vesicle transport protein GOT1B	Homo sapiens
Q9H8U3	ZFAND3	1.26325	0.337136	0.0361625	1.44174	29.1242	3	15	17	25.2	AN1-type zinc finger protein 3	Homo sapiens
Q9BSY9	DESI2	1.26379	0.337762	0.00543283	2.26497	26.4787	7	41	48	21.4	Desumoylating isopeptidase 2	Homo sapiens
Q9UQR1	ZNF148	1.26389	0.337867	0.0453761	1.34317	34.2893	6	25	36	89	Zinc finger protein 148	Homo sapiens
Q96MA6	AK8	1.26437	0.338423	0.0413222	1.38382	9.52781	1	6	6	54.9	Adenylate kinase 8	Homo sapiens
Q9BT40	INPP5K	1.26578	0.340023	0.00206685	2.68469	24.0273	7	43	45	51.1	Inositol polyphosphate 5-phosphatase K	Homo sapiens
P29590	PML	1.26582	0.340067	0.00179741	2.74535	24.9895	16	75	96	97.6	Protein PML	Homo sapiens
Q7Z2K8	GPRIN1	1.26591	0.340173	0.000241124	3.61776	19.5096	9	41	53	102.4	G protein-regulated inducer of neurite outgrowth 1	Homo sapiens
Q9UL26	RAB22A	1.26623	0.340541	0.00244335	2.61202	24.3746	8	43	54	21.9	Ras-related protein Rab-22A	Homo sapiens
P62487	POLR2G	1.26704	0.341466	9.07418e-05	4.04219	17.1125	7	34	48	19.3	DNA-directed RNA polymerase II subunit RPB7	Homo sapiens
Q9NNW5	WDR6	1.26731	0.341773	0.000263708	3.57888	21.9262	20	99	121	121.7	WD repeat-containing protein 6	Homo sapiens
Q96DT7	ZBTB10	1.2675	0.341987	2.62811e-12	11.5804	10.4797	21	94	129	94.9	Zinc finger and BTB domain-containing protein 10	Homo sapiens
Q9HD42	CHMP1A	1.26751	0.341997	0.00514914	2.28827	19.6689	3	15	18	21.7	Charged multivesicular body protein 1a	Homo sapiens
P55345	PRMT2	1.26829	0.342888	0.023376	1.63123	27.8473	4	18	24	49	Protein arginine N-methyltransferase 2	Homo sapiens
P59998	ARPC4	1.2689	0.343577	0.0311914	1.50596	35.0309	9	68	80	19.7	Actin-related protein 2/3 complex subunit 4	Homo sapiens
Q4LE39	ARID4B	1.26916	0.343876	0.030931	1.50961	33.1377	7	33	39	147.8	AT-rich interactive domain-containing protein 4B	Homo sapiens
Q9NRA2	SLC17A5	1.26922	0.343939	0.00254614	2.59412	23.6113	7	34	42	54.6	Sialin	Homo sapiens
Q9P0V3	SH3BP4	1.27012	0.344964	0.00225756	2.64636	26.3044	28	132	169	107.5	SH3 domain-binding protein 4	Homo sapiens
Q8WU10	PYROXD1	1.27046	0.345354	0.0307048	1.51279	28.0507	3	15	18	55.8	Pyridine nucleotide-disulfide oxidoreductase domain-containing protein 1	Homo sapiens
Q6P3W7	SCYL2	1.27046	0.345356	0.000866116	3.06242	24.1899	24	120	162	103.7	SCY1-like protein 2	Homo sapiens
P62310	LSM3	1.27111	0.346089	0.0194126	1.71192	30.04	5	29	36	11.8	U6 snRNA-associated Sm-like protein LSm3	Homo sapiens
P48200	IREB2	1.27154	0.34658	2.78207e-05	4.55563	19.3794	20	111	125	105	Iron-responsive element-binding protein 2	Homo sapiens
Q92692	PVRL2	1.27224	0.347368	7.41808e-05	4.12971	19.1177	11	58	75	57.7	Nectin-2	Homo sapiens
Q9Y2I1	NISCH	1.27224	0.347371	0.0364858	1.43788	35.6028	11	55	66	166.6	Nischarin	Homo sapiens
Q9NVA2	2011-09-01	1.27249	0.34765	0.000106161	3.97404	20.8014	18	107	137	49.4	Septin-11	Homo sapiens
P49069	CAMLG	1.27347	0.34876	0.0418462	1.37834	35.4864	7	37	48	33	Calcium signal-modulating cyclophilin ligand	Homo sapiens
O00562	PITPNM1	1.27367	0.348991	0.029202	1.53459	32.2926	5	28	29	134.8	Membrane-associated phosphatidylinositol transfer protein 1	Homo sapiens
Q53EP0	FNDC3B	1.27434	0.349747	3.68023e-14	13.4341	10.3499	27	139	178	132.9	Fibronectin type III domain-containing protein 3B	Homo sapiens
Q12802	AKAP13	1.27443	0.349851	0.000428146	3.36841	22.7498	25	105	138	307.6	A-kinase anchor protein 13	Homo sapiens
Q13488	TCIRG1	1.27459	0.350038	0.0108092	1.96621	28.1161	8	35	44	93	V-type proton ATPase 116 kDa subunit a isoform 3	Homo sapiens
Q14517	FAT1	1.27462	0.350071	0.0171653	1.76535	32.3791	20	95	109	506.3	Protocadherin Fat 1	Homo sapiens
P07339	CTSD	1.27462	0.350071	6.10999e-15	14.214	10.0141	21	139	163	44.6	Cathepsin D	Homo sapiens
P78357	CNTNAP1	1.2755	0.35106	3.31885e-07	6.47901	15.9029	24	116	143	156.3	Contactin-associated protein 1	Homo sapiens
Q9NTI5	PDS5B	1.27573	0.351318	1.11086e-16	15.9543	10.1938	51	271	357	164.7	Sister chromatid cohesion protein PDS5 homolog B	Homo sapiens
Q5VTE6	ANGEL2	1.27668	0.352393	0.0107623	1.9681	28.4862	7	37	40	62.3	Protein angel homolog 2	Homo sapiens
P08581	MET	1.27767	0.353511	1.07562e-15	14.9683	10.7513	52	314	379	155.5	Hepatocyte growth factor receptor	Homo sapiens
Q16566	CAMK4	1.27796	0.353845	0.0347227	1.45939	26.6057	2	12	12	51.9	Calcium/calmodulin-dependent protein kinase type IV	Homo sapiens
Q9NYS7	WSB2	1.27804	0.353939	0.0138013	1.86008	24.4735	3	16	18	45.3	WD repeat and SOCS box-containing protein 2	Homo sapiens
Q9NYB9	ABI2	1.27861	0.354577	0.000473554	3.32463	20.2473	7	36	39	55.7	Abl interactor 2	Homo sapiens
Q86T03	PIP4P1	1.27875	0.354734	0.00148403	2.82856	19.9048	4	22	24	29.5	Type 1 phosphatidylinositol 4,5-bisphosphate 4-phosphatase	Homo sapiens
Q13362	PPP2R5C	1.2788	0.35479	0.0359006	1.4449	34.8045	8	42	53	61.1	Serine/threonine-protein phosphatase 2A 56 kDa regulatory subunit gamma isoform	Homo sapiens
P13797	PLS3	1.28254	0.359008	3.10822e-13	12.5075	11.6034	38	229	278	70.8	Plastin-3	Homo sapiens
Q9Y580	RBM7	1.28403	0.360674	0.0284197	1.54638	30.8586	4	22	24	30.5	RNA-binding protein 7	Homo sapiens
Q9Y4F1	FARP1	1.28408	0.360736	9.25806e-05	4.03348	20.1159	19	81	103	118.6	FERM, RhoGEF and pleckstrin domain-containing protein 1	Homo sapiens
O95674	CDS2	1.28416	0.360824	0.0158403	1.80024	30.2055	5	39	48	51.4	Phosphatidate cytidylyltransferase 2	Homo sapiens
Q0VGL1	LAMTOR4	1.28506	0.36184	0.0278275	1.55553	29.4736	3	18	18	10.7	Ragulator complex protein LAMTOR4	Homo sapiens
Q8N6U8	GPR161	1.28575	0.362612	2.5057e-07	6.60107	15.0731	13	81	89	58.6	G-protein coupled receptor 161	Homo sapiens
P48735	IDH2	1.2866	0.363561	3.00519e-15	14.5221	10.2265	29	174	216	50.9	Isocitrate dehydrogenase [NADP], mitochondrial	Homo sapiens
O43909	EXTL3	1.28671	0.363682	0.000200852	3.69712	21.6087	18	102	122	104.7	Exostosin-like 3	Homo sapiens
Q13433	SLC39A6	1.28764	0.364729	0.0116538	1.93353	27.0047	7	27	36	85	Zinc transporter ZIP6	Homo sapiens
Q13033	STRN3	1.28867	0.365887	0.0209269	1.6793	32.3643	11	54	66	87.2	Striatin-3	Homo sapiens
Q9NX74	DUS2	1.28938	0.366681	0.00549104	2.26035	27.5146	13	61	73	55.1	tRNA-dihydrouridine(20) synthase [NAD(P)+]-like	Homo sapiens
Q16739	UGCG	1.29216	0.369784	2.84184e-05	4.5464	17.7116	10	54	67	44.9	Ceramide glucosyltransferase	Homo sapiens
Q99661	KIF2C	1.29307	0.3708	6.69731e-09	8.1741	13.9748	25	127	163	81.3	Kinesin-like protein KIF2C	Homo sapiens
Q9HB21	PLEKHA1	1.29331	0.371072	0.00686909	2.1631	22.319	4	18	24	45.6	Pleckstrin homology domain-containing family A member 1	Homo sapiens
O95865	DDAH2	1.29416	0.372017	3.00841e-13	12.5217	9.84091	15	90	120	29.6	N(G),N(G)-dimethylarginine dimethylaminohydrolase 2	Homo sapiens
Q5GLZ8	HERC4	1.29552	0.373533	4.44811e-05	4.35182	20.1632	27	139	167	118.6	Probable E3 ubiquitin-protein ligase HERC4	Homo sapiens
Q8IV08	PLD3	1.29675	0.374895	4.98764e-07	6.30211	15.2357	16	76	99	54.7	Phospholipase D3	Homo sapiens
O60725	ICMT	1.29756	0.375799	0.00298064	2.52569	20.2661	4	19	24	31.9	Protein-S-isoprenylcysteine O-methyltransferase	Homo sapiens
Q5MNZ9	WIPI1	1.29831	0.376633	0.0126458	1.89805	24.7904	4	18	24	48.7	WD repeat domain phosphoinositide-interacting protein 1	Homo sapiens
P62068	USP46	1.29939	0.37783	0.0361625	1.44174	1.17418	1	5	5	42.4	Ubiquitin carboxyl-terminal hydrolase 46	Homo sapiens
Q14318	FKBP8	1.29944	0.37789	6.33218e-10	9.19845	12.0757	16	82	102	44.6	Peptidyl-prolyl cis-trans isomerase FKBP8	Homo sapiens
Q15942	ZYX	1.29944	0.377892	8.08755e-10	9.09218	12.3333	16	85	95	61.3	Zyxin	Homo sapiens
Q8TD55	PLEKHO2	1.30093	0.37954	0.0189368	1.72269	32.4872	13	73	89	53.4	Pleckstrin homology domain-containing family O member 2	Homo sapiens
P50402	EMD	1.30157	0.380248	7.76683e-07	6.10976	15.9053	13	86	102	29	Emerin	Homo sapiens
Q9BT23	LIMD2	1.30159	0.380278	0.0125405	1.90169	26.3045	3	21	24	14.1	LIM domain-containing protein 2	Homo sapiens
Q8NEZ2	VPS37A	1.30343	0.382309	0.0160975	1.79324	30.4745	10	44	60	44.3	Vacuolar protein sorting-associated protein 37A	Homo sapiens
P48723	HSPA13	1.30375	0.382667	0.000609742	3.21485	22.1094	14	57	77	51.9	Heat shock 70 kDa protein 13	Homo sapiens
P51790	CLCN3	1.30383	0.382761	0.0234059	1.63068	32.6266	9	48	63	91	H(+)/Cl(-) exchange transporter 3	Homo sapiens
P62829	RPL23	1.30413	0.383089	0.00020483	3.68861	20.8823	14	71	96	14.9	60S ribosomal protein L23	Homo sapiens
O75396	SEC22B	1.30447	0.383467	8.1055e-06	5.09122	17.3939	12	75	88	24.6	Vesicle-trafficking protein SEC22b	Homo sapiens
Q2M2I8	AAK1	1.30486	0.383899	0.0186487	1.72935	32.5249	16	79	95	103.9	AP2-associated protein kinase 1	Homo sapiens
Q9NQT8	KIF13B	1.30722	0.386505	1.35576e-08	7.86782	14.4331	31	141	192	202.8	Kinesin-like protein KIF13B	Homo sapiens
P60842	EIF4A1	1.30863	0.388054	2.6634e-06	5.57456	17.6528	22	148	196	46.2	Eukaryotic initiation factor 4A-I	Homo sapiens
O95208	EPN2	1.30904	0.388514	0.00797117	2.09848	22.127	3	16	17	68.5	Epsin-2	Homo sapiens
P12107	COL11A1	1.30916	0.388643	1.27554e-12	11.8943	11.58	31	173	213	181.1	Collagen alpha-1(XI) chain	Homo sapiens
Q9HB40	SCPEP1	1.30958	0.389103	5.69055e-16	15.2448	7.82029	16	76	108	50.8	Retinoid-inducible serine carboxypeptidase	Homo sapiens
Q96D70	R3HDM4	1.30991	0.389468	0.0415377	1.38156	30.174	2	15	18	30.3	R3H domain-containing protein 4	Homo sapiens
Q7L1V2	MON1B	1.31014	0.389715	0.0247452	1.60651	28.7759	4	19	22	59.2	Vacuolar fusion protein MON1 homolog B	Homo sapiens
P31150	GDI1	1.31239	0.392193	3.6665e-08	7.43575	14.2307	20	97	124	50.6	Rab GDP dissociation inhibitor alpha	Homo sapiens
P61601	NCALD	1.3124	0.392206	1.74928e-05	4.75714	15.8242	6	37	42	22.2	Neurocalcin-delta	Homo sapiens
Q9NZC3	GDE1	1.31319	0.39308	0.00736873	2.13261	23.7142	4	20	24	37.7	Glycerophosphodiester phosphodiesterase 1	Homo sapiens
Q8N142	ADSSL1	1.3162	0.396377	0.0364858	1.43788	25.3563	3	12	15	50.2	Adenylosuccinate synthetase isozyme 1	Homo sapiens
P49590	HARS2	1.31644	0.39664	2.04146e-10	9.69006	12.4485	24	118	147	56.9	Probable histidine--tRNA ligase, mitochondrial	Homo sapiens
P21333	FLNA	1.31764	0.397957	7.3706e-36	35.1325	7.15257	133	807	1022	280.7	Filamin-A	Homo sapiens
Q14161	GIT2	1.31827	0.398646	0.000101738	3.99252	20.7658	22	107	134	84.5	ARF GTPase-activating protein GIT2	Homo sapiens
Q13576	IQGAP2	1.3195	0.399988	3.00205e-10	9.52258	13.8293	67	324	411	180.6	Ras GTPase-activating-like protein IQGAP2	Homo sapiens
Q9ULF5	SLC39A10	1.32138	0.402043	0.0126575	1.89765	27.8912	6	29	38	94.1	Zinc transporter ZIP10	Homo sapiens
Q8NBQ5	HSD17B11	1.32155	0.402228	8.26249e-15	14.0829	9.45329	16	103	120	32.9	Estradiol 17-beta-dehydrogenase 11	Homo sapiens
Q9Y4K3	TRAF6	1.32192	0.402638	0.0126092	1.89931	27.8664	5	27	29	59.6	TNF receptor-associated factor 6	Homo sapiens
Q9Y3I1	FBXO7	1.32291	0.403718	2.48484e-05	4.6047	17.5574	8	53	64	58.5	F-box only protein 7	Homo sapiens
Q9P2R6	RERE	1.32523	0.406243	0.00249106	2.60362	23.9784	7	37	41	172.4	Arginine-glutamic acid dipeptide repeats protein	Homo sapiens
Q6ZS17	FAM65A	1.32811	0.409376	0.000264937	3.57686	22.1578	18	112	128	132.3	Rho family-interacting cell polarization regulator 1	Homo sapiens
O95302	FKBP9	1.32901	0.410356	1.25552e-12	11.9012	10.6381	17	107	138	63.1	Peptidyl-prolyl cis-trans isomerase FKBP9	Homo sapiens
P49757	NUMB	1.32933	0.410701	0.0249334	1.60322	33.4734	11	58	71	70.8	Protein numb homolog	Homo sapiens
O43741	PRKAB2	1.32983	0.411237	0.0195098	1.70975	29.365	5	25	29	30.3	5'-AMP-activated protein kinase subunit beta-2	Homo sapiens
Q99551	MTERF1	1.33057	0.412045	0.0112806	1.94767	27.5942	7	30	41	45.8	Transcription termination factor 1, mitochondrial	Homo sapiens
Q8TBF5	PIGX	1.33291	0.414574	0.0443647	1.35296	30.6789	3	15	18	28.8	Phosphatidylinositol-glycan biosynthesis class X protein	Homo sapiens
O43502	RAD51C	1.33328	0.414982	0.0177387	1.75108	29.5801	7	30	40	42.2	DNA repair protein RAD51 homolog 3	Homo sapiens
P50454	SERPINH1	1.33356	0.41528	4.13581e-20	19.3834	9.02895	37	253	315	46.4	Serpin H1	Homo sapiens
O94919	ENDOD1	1.33361	0.415336	1.1646e-11	10.9338	11.378	17	108	129	55	Endonuclease domain-containing 1 protein	Homo sapiens
Q969J3	LOH12CR1	1.33384	0.415582	0.00020483	3.68861	14.3357	5	20	27	22.2	BLOC-1-related complex subunit 5	Homo sapiens
P54652	HSPA2	1.33437	0.41616	8.05355e-06	5.09401	18.6492	27	167	219	70	Heat shock-related 70 kDa protein 2	Homo sapiens
P50281	MMP14	1.33485	0.416681	9.21224e-22	21.0356	7.40244	22	129	162	65.9	Matrix metalloproteinase-14	Homo sapiens
Q17RS7	GEN1	1.33528	0.417142	0.0241611	1.61688	28.0693	3	17	18	102.9	Flap endonuclease GEN homolog 1	Homo sapiens
O95983	MBD3	1.33566	0.417551	0.00099145	3.00373	23.5753	12	67	77	32.8	Methyl-CpG-binding domain protein 3	Homo sapiens
Q9Y6Q9	NCOA3	1.3371	0.419111	0.0380538	1.4196	34.3241	8	33	44	155.3	Nuclear receptor coactivator 3	Homo sapiens
P51606	RENBP	1.34187	0.424248	1.32459e-13	12.8779	10.167	20	108	127	48.8	N-acylglucosamine 2-epimerase	Homo sapiens
P09104	ENO2	1.34201	0.42439	8.51174e-09	8.06998	13.6553	17	101	120	47.3	Gamma-enolase	Homo sapiens
Q96RD7	PANX1	1.34226	0.424662	0.0347227	1.45939	32.6814	5	25	30	48.1	Pannexin-1	Homo sapiens
O95573	ACSL3	1.34276	0.425202	7.26374e-23	22.1388	8.32713	33	247	267	80.4	Long-chain-fatty-acid--CoA ligase 3	Homo sapiens
O60885	BRD4	1.34393	0.426455	0.00404674	2.39289	23.8739	7	29	40	152.2	Bromodomain-containing protein 4	Homo sapiens
Q6NUQ1	RINT1	1.34465	0.42723	0.00737843	2.13204	28.074	11	53	71	90.6	RAD50-interacting protein 1	Homo sapiens
Q5VVQ6	YOD1	1.34472	0.427308	0.000979413	3.00903	23.4233	13	65	79	38.3	Ubiquitin thioesterase OTU1	Homo sapiens
P01023	A2M	1.34513	0.427742	1.08841e-12	11.9632	12.0527	50	270	347	163.3	Alpha-2-macroglobulin	Homo sapiens
Q9H7E2	TDRD3	1.34601	0.428693	0.0078324	2.10611	27.5635	8	40	46	73.2	Tudor domain-containing protein 3	Homo sapiens
Q9UH03	2003-09-01	1.35099	0.434019	0.00932506	2.03035	3.65994	1	6	6	40.7	Neuronal-specific septin-3	Homo sapiens
Q9H0V9	LMAN2L	1.35165	0.434725	1.67546e-06	5.77587	15.8681	13	69	86	39.7	VIP36-like protein	Homo sapiens
Q71UM5	RPS27L	1.35204	0.435137	0.000735035	3.13369	18.3338	2	22	24	9.5	40S ribosomal protein S27-like	Homo sapiens
Q13017	ARHGAP5	1.35274	0.435883	0.000123493	3.90836	21.3229	28	135	168	172.5	Rho GTPase-activating protein 5	Homo sapiens
P63272	SUPT4H1	1.35434	0.437585	0.00416654	2.38022	21.8332	4	20	24	13.2	Transcription elongation factor SPT4	Homo sapiens
P07858	CTSB	1.35655	0.439939	4.01173e-16	15.3967	9.75412	22	160	191	37.8	Cathepsin B	Homo sapiens
Q13509	TUBB3	1.35665	0.440049	8.46369e-06	5.07244	17.7809	9	87	103	50.4	Tubulin beta-3 chain	Homo sapiens
O15427	SLC16A3	1.35829	0.441792	0.0236261	1.62661	28.5017	3	19	23	49.5	Monocarboxylate transporter 4	Homo sapiens
P67936	TPM4	1.36052	0.444159	4.39909e-07	6.35664	15.9024	17	105	130	28.5	Tropomyosin alpha-4 chain	Homo sapiens
Q99988	GDF15	1.36063	0.444271	2.13093e-08	7.67143	12.7448	12	62	84	34.1	Growth/differentiation factor 15	Homo sapiens
Q9NR77	PXMP2	1.36179	0.445499	2.55393e-05	4.59279	14.1869	5	26	29	22.3	Peroxisomal membrane protein 2	Homo sapiens
P21964	COMT	1.3632	0.446995	3.34854e-13	12.4751	10.8348	20	134	164	30	Catechol O-methyltransferase	Homo sapiens
Q13740	ALCAM	1.36756	0.451607	3.13591e-14	13.5036	9.98354	21	117	139	65.1	CD166 antigen	Homo sapiens
P98196	ATP11A	1.36774	0.451789	0.00976895	2.01015	29.658	15	70	86	129.8	Probable phospholipid-transporting ATPase IH	Homo sapiens
P09486	SPARC	1.36786	0.451917	1.28074e-07	6.89254	13.6904	11	60	78	34.6	SPARC	Homo sapiens
P04818	TYMS	1.36812	0.452195	3.93928e-05	4.40458	18.7922	11	68	80	35.7	Thymidylate synthase	Homo sapiens
P54252	ATXN3	1.36838	0.452471	0.0170969	1.76708	28.6936	5	25	30	41.8	Ataxin-3	Homo sapiens
P07225	PROS1	1.36896	0.453078	1.06434e-10	9.97292	12.7897	24	159	176	75.1	Vitamin K-dependent protein S	Homo sapiens
Q99956	DUSP9	1.37011	0.454289	0.000978465	3.00945	21.7888	9	39	51	41.9	Dual specificity protein phosphatase 9	Homo sapiens
O95057	DIRAS1	1.37024	0.454429	0.0289443	1.53844	32.4155	7	31	38	22.3	GTP-binding protein Di-Ras1	Homo sapiens
P0C7U0	ELFN1	1.37242	0.45672	0.000589331	3.22964	22.5675	12	67	78	90.5	Protein ELFN1	Homo sapiens
Q96BM9	ARL8A	1.37343	0.457782	5.24886e-05	4.27994	15.4158	4	27	30	21.4	ADP-ribosylation factor-like protein 8A	Homo sapiens
P48380	RFX3	1.37519	0.459629	0.00066848	3.17491	18.1317	5	24	34	83.5	Transcription factor RFX3	Homo sapiens
Q9UNP9	PPIE	1.37539	0.459839	0.00660522	2.18011	26.0307	8	34	51	33.4	Peptidyl-prolyl cis-trans isomerase E	Homo sapiens
Q8NG11	TSPAN14	1.37667	0.461179	8.00035e-06	5.09689	14.4694	5	33	36	30.7	Tetraspanin-14	Homo sapiens
Q8N302	AGGF1	1.3774	0.461943	0.0166936	1.77745	29.9733	8	35	42	81	Angiogenic factor with G patch and FHA domains 1	Homo sapiens
Q5JVS0	HABP4	1.37747	0.462016	3.51508e-05	4.45406	18.6239	12	68	90	45.8	Intracellular hyaluronan-binding protein 4	Homo sapiens
P05362	ICAM1	1.37782	0.462384	2.96768e-11	10.5276	10.874	14	78	89	57.8	Intercellular adhesion molecule 1	Homo sapiens
O60296	TRAK2	1.37917	0.463798	3.91566e-08	7.40719	14.1434	20	91	111	101.4	Trafficking kinesin-binding protein 2	Homo sapiens
O75354	ENTPD6	1.38033	0.465016	0.0193226	1.71393	27.3969	4	19	24	53.2	Ectonucleoside triphosphate diphosphohydrolase 6	Homo sapiens
Q8IX18	DHX40	1.38064	0.465341	1.15192e-05	4.93858	18.0897	17	88	105	88.6	Probable ATP-dependent RNA helicase DHX40	Homo sapiens
P23634	ATP2B4	1.382	0.466761	2.11989e-14	13.6737	10.9301	31	214	257	137.9	Plasma membrane calcium-transporting ATPase 4	Homo sapiens
O75365	PTP4A3	1.38207	0.466832	0.00132372	2.87821	20.3486	6	26	36	19.5	Protein tyrosine phosphatase type IVA 3	Homo sapiens
O15120	AGPAT2	1.38218	0.466941	0.0124257	1.90568	28.0106	6	29	35	30.9	1-acyl-sn-glycerol-3-phosphate acyltransferase beta	Homo sapiens
P48960	CD97	1.38258	0.467366	3.61806e-09	8.44152	12.6349	14	79	102	91.9	CD97 antigen	Homo sapiens
Q9UKK3	PARP4	1.38284	0.467635	0.00118591	2.92595	21.563	8	34	42	192.6	Poly [ADP-ribose] polymerase 4	Homo sapiens
P61764	STXBP1	1.38443	0.469296	1.0146e-23	22.9937	8.03341	39	236	285	67.6	Syntaxin-binding protein 1	Homo sapiens
Q06787	FMR1	1.38645	0.471397	4.72949e-09	8.32519	13.7701	23	122	157	71.2	Synaptic functional regulator FMR1	Homo sapiens
P26885	FKBP2	1.38673	0.471684	8.77726e-05	4.05664	19.262	10	56	66	15.6	Peptidyl-prolyl cis-trans isomerase FKBP2	Homo sapiens
P08670	VIM	1.38723	0.472207	1.67444e-20	19.7761	9.23369	50	339	411	53.7	Vimentin	Homo sapiens
Q8NB78	KDM1B	1.38769	0.472687	0.0431545	1.36497	35.3331	8	34	41	92.1	Lysine-specific histone demethylase 1B	Homo sapiens
P32019	INPP5B	1.38795	0.472951	0.0159265	1.79788	30.2357	8	39	46	112.9	Type II inositol 1,4,5-trisphosphate 5-phosphatase	Homo sapiens
Q6IQ49	SDE2	1.38991	0.474987	0.00653283	2.1849	26.9593	8	41	50	49.7	Protein SDE2 homolog	Homo sapiens
Q5JRX3	PITRM1	1.39089	0.476006	2.5335e-27	26.5963	7.50299	47	281	358	117.4	Presequence protease, mitochondrial	Homo sapiens
Q8NCD3	HJURP	1.39151	0.476652	0.0307048	1.51279	33.3557	8	36	47	83.5	Holliday junction recognition protein	Homo sapiens
O14683	TP53I11	1.39185	0.477008	0.0327899	1.48426	28.464	3	15	18	21.1	Tumor protein p53-inducible protein 11	Homo sapiens
P50895	BCAM	1.39261	0.47779	0.0181848	1.74029	29.4976	6	28	33	67.4	Basal cell adhesion molecule	Homo sapiens
Q8IWZ8	SUGP1	1.39303	0.478221	6.04906e-14	13.2183	10.1151	28	120	162	72.5	SURP and G-patch domain-containing protein 1	Homo sapiens
Q9NSU2	TREX1	1.39376	0.478985	0.0448154	1.34857	32.1725	5	19	24	38.9	Three-prime repair exonuclease 1	Homo sapiens
Q96AQ6	PBXIP1	1.39529	0.480564	0.000419	3.37779	23.0169	26	132	178	80.6	Pre-B-cell leukemia transcription factor-interacting protein 1	Homo sapiens
P22681	CBL	1.39599	0.481285	0.000198694	3.70182	17.8095	7	31	39	99.6	E3 ubiquitin-protein ligase CBL	Homo sapiens
P83111	LACTB	1.40006	0.485493	2.73958e-05	4.56232	17.8832	11	56	62	60.7	Serine beta-lactamase-like protein LACTB, mitochondrial	Homo sapiens
Q9UH62	ARMCX3	1.40078	0.486235	8.10326e-07	6.09134	16.5752	20	121	137	42.5	Armadillo repeat-containing X-linked protein 3	Homo sapiens
P07602	PSAP	1.4022	0.487692	0.000419039	3.37775	23.3175	31	181	236	58.1	Prosaposin	Homo sapiens
Q9NYU1	UGGT2	1.40389	0.489429	0.0199167	1.70078	32.2236	12	56	71	174.7	UDP-glucose:glycoprotein glucosyltransferase 2	Homo sapiens
P01033	TIMP1	1.40461	0.490168	0.00461684	2.33566	22.1573	4	20	24	23.2	Metalloproteinase inhibitor 1	Homo sapiens
Q9UM22	EPDR1	1.40758	0.493219	0.00102538	2.98911	18.5949	5	22	30	25.4	Mammalian ependymin-related protein 1	Homo sapiens
P04899	GNAI2	1.40845	0.494106	0.00359402	2.44442	25.8095	11	52	73	40.5	Guanine nucleotide-binding protein G(i) subunit alpha-2	Homo sapiens
O75386	TULP3	1.40857	0.494227	0.00517456	2.28613	27.2406	10	59	74	49.6	Tubby-related protein 3	Homo sapiens
P51608	MECP2	1.41182	0.497558	0.00461684	2.33566	21.6103	5	20	27	52.4	Methyl-CpG-binding protein 2	Homo sapiens
Q4KMQ2	ANO6	1.41412	0.499902	3.23421e-07	6.49023	15.2303	20	86	115	106.2	Anoctamin-6	Homo sapiens
Q6NTF9	RHBDD2	1.41648	0.502311	0.000434425	3.36209	18.9132	4	29	33	39.2	Rhomboid domain-containing protein 2	Homo sapiens
P48509	CD151	1.42102	0.506928	3.81605e-05	4.41839	14.3358	5	25	30	28.3	CD151 antigen	Homo sapiens
Q9Y287	ITM2B	1.42414	0.510088	0.0236261	1.62661	28.9845	5	21	29	30.3	Integral membrane protein 2B	Homo sapiens
Q8NFW8	CMAS	1.42488	0.510838	7.15827e-10	9.14519	11.9478	16	79	104	48.4	N-acylneuraminate cytidylyltransferase	Homo sapiens
Q9P217	ZSWIM5	1.42631	0.512288	0.0378834	1.42155	9.00274	1	6	6	130.6	Zinc finger SWIM domain-containing protein 5	Homo sapiens
Q9BTT0	ANP32E	1.42908	0.515086	0.0138328	1.85909	31.0068	10	68	81	30.7	Acidic leucine-rich nuclear phosphoprotein 32 family member E	Homo sapiens
Q9NZ45	CISD1	1.43106	0.517085	6.06648e-06	5.21706	15.6711	6	46	54	12.2	CDGSH iron-sulfur domain-containing protein 1	Homo sapiens
P51572	BCAP31	1.43144	0.517469	0.000108602	3.96416	20.5253	18	92	134	28	B-cell receptor-associated protein 31	Homo sapiens
O00339	MATN2	1.4326	0.518638	0.00359039	2.44486	23.7653	7	30	42	106.8	Matrilin-2	Homo sapiens
P33897	ABCD1	1.43366	0.519703	1.08513e-06	5.96452	16.3475	22	98	126	82.9	ATP-binding cassette sub-family D member 1	Homo sapiens
Q13636	RAB31	1.43394	0.519986	0.00247548	2.60634	23.9558	7	38	46	21.6	Ras-related protein Rab-31	Homo sapiens
Q8TCZ2	CD99L2	1.43698	0.523037	0.00833138	2.07928	26.2138	7	30	38	28	CD99 antigen-like protein 2	Homo sapiens
Q7KYR7	BTN2A1	1.4376	0.523667	0.040851	1.3888	29.0577	4	15	20	59.6	Butyrophilin subfamily 2 member A1	Homo sapiens
Q16401	PSMD5	1.44083	0.526904	1.96505e-10	9.70663	10.483	11	57	66	56.2	26S proteasome non-ATPase regulatory subunit 5	Homo sapiens
P51812	RPS6KA3	1.44172	0.527794	2.23509e-07	6.6507	15.9121	20	134	156	83.7	Ribosomal protein S6 kinase alpha-3	Homo sapiens
Q9Y3Z3	SAMHD1	1.44254	0.528612	1.08831e-09	8.96325	13.0656	20	115	140	72.2	Deoxynucleoside triphosphate triphosphohydrolase SAMHD1	Homo sapiens
Q13496	MTM1	1.44589	0.531953	1.54348e-05	4.8115	17.7871	15	69	88	69.9	Myotubularin	Homo sapiens
P60201	PLP1	1.44611	0.532177	0.00117491	2.92999	18.3865	4	20	28	30.1	Myelin proteolipid protein	Homo sapiens
P78346	RPP30	1.44759	0.53365	4.03822e-07	6.39381	15.6796	14	95	111	29.3	Ribonuclease P protein subunit p30	Homo sapiens
Q9NZJ9	NUDT4	1.45147	0.537512	0.00187995	2.72585	22.0272	5	29	36	20.3	Diphosphoinositol polyphosphate phosphohydrolase 2	Homo sapiens
Q68DA7	FMN1	1.45403	0.540061	1.17574e-06	5.92969	15.8445	16	76	101	157.6	Formin-1	Homo sapiens
Q6Y288	B3GLCT	1.45703	0.543027	3.17047e-07	6.49888	15.1436	13	80	93	56.6	Beta-1,3-glucosyltransferase	Homo sapiens
Q96BJ3	AIDA	1.45708	0.543079	8.92229e-07	6.04952	14.7595	11	56	72	35	Axin interactor, dorsalization-associated protein	Homo sapiens
Q9UL18	AGO1	1.46019	0.546151	0.0181848	1.74029	23.9085	3	14	18	97.2	Protein argonaute-1	Homo sapiens
P09417	QDPR	1.46047	0.54643	7.1902e-13	12.1433	9.55998	13	77	108	25.8	Dihydropteridine reductase	Homo sapiens
Q8WUA7	TBC1D22A	1.46193	0.547876	0.00346886	2.45981	22.5303	6	25	32	59.1	TBC1 domain family member 22A	Homo sapiens
Q9Y547	HSPB11	1.46341	0.549335	0.0288569	1.53975	31.7919	4	27	35	16.3	Intraflagellar transport protein 25 homolog	Homo sapiens
Q9UEW8	STK39	1.46479	0.550699	1.28074e-07	6.89254	14.467	14	78	99	59.5	STE20/SPS1-related proline-alanine-rich protein kinase	Homo sapiens
Q9UBY8	CLN8	1.46481	0.550711	0.0196604	1.70641	11.7514	2	8	12	32.8	Protein CLN8	Homo sapiens
Q06413	MEF2C	1.46702	0.552893	0.000260559	3.58409	16.7417	3	23	24	51.2	Myocyte-specific enhancer factor 2C	Homo sapiens
Q9UDY2	TJP2	1.46888	0.554718	8.44609e-17	16.0733	9.53574	34	170	209	134	Tight junction protein ZO-2	Homo sapiens
Q32NB8	PGS1	1.46906	0.554897	0.00358716	2.44525	21.854	4	21	24	62.7	CDP-diacylglycerol--glycerol-3-phosphate 3-phosphatidyltransferase, mitochondrial	Homo sapiens
Q15904	ATP6AP1	1.47074	0.55654	1.14457e-07	6.94136	13.8268	11	63	78	52	V-type proton ATPase subunit S1	Homo sapiens
P24385	CCND1	1.4735	0.559245	0.0016363	2.78614	22.4922	7	34	40	33.7	G1/S-specific cyclin-D1	Homo sapiens
Q8N8L6	ARL10	1.47386	0.559602	0.000554851	3.25582	20.5358	6	36	41	27.5	ADP-ribosylation factor-like protein 10	Homo sapiens
O75787	ATP6AP2	1.47937	0.564987	2.74751e-05	4.56106	16.7657	10	44	61	39	Renin receptor	Homo sapiens
P61224	RAP1B	1.47997	0.56557	0.0470511	1.32743	31.0782	2	15	18	20.8	Ras-related protein Rap-1b	Homo sapiens
Q8N4S0	CCDC82	1.48326	0.568768	0.00129156	2.88889	19.1141	3	21	24	64	Coiled-coil domain-containing protein 82	Homo sapiens
Q15742	NAB2	1.48354	0.569047	9.92132e-05	4.00343	20.5091	17	92	113	56.6	NGFI-A-binding protein 2	Homo sapiens
Q16555	DPYSL2	1.48387	0.569361	7.45068e-26	25.1278	7.34705	31	203	240	62.3	Dihydropyrimidinase-related protein 2	Homo sapiens
P02511	CRYAB	1.48765	0.573031	6.33037e-15	14.1986	9.68235	20	118	143	20.2	Alpha-crystallin B chain	Homo sapiens
Q9NVJ2	ARL8B	1.48946	0.57479	0.0227108	1.64377	33.3168	8	69	77	21.5	ADP-ribosylation factor-like protein 8B	Homo sapiens
Q9Y2H1	STK38L	1.48948	0.574811	0.00265111	2.57657	22.1295	5	26	33	54	Serine/threonine-protein kinase 38-like	Homo sapiens
Q8WUP2	FBLIM1	1.49019	0.575497	0.00190157	2.72089	22.6733	6	32	35	40.7	Filamin-binding LIM protein 1	Homo sapiens
Q9Y5R8	TRAPPC1	1.49379	0.578974	0.0475377	1.32296	34.8861	5	25	30	16.8	Trafficking protein particle complex subunit 1	Homo sapiens
P06756	ITGAV	1.49734	0.582406	1.92932e-23	22.7146	7.86906	40	204	251	116	Integrin alpha-V	Homo sapiens
Q9UII4	HERC5	1.49804	0.583081	0.00383555	2.41617	25.2487	8	39	47	116.9	E3 ISG15--protein ligase HERC5	Homo sapiens
O95985	TOP3B	1.49826	0.583289	0.00127409	2.8948	24.0763	15	69	86	96.7	DNA topoisomerase 3-beta-1	Homo sapiens
P07355	ANXA2	1.49976	0.584731	4.10948e-05	4.38621	19.4987	14	94	115	38.6	Annexin A2	Homo sapiens
O75928	PIAS2	1.50402	0.588825	0.00249106	2.60362	23.3754	6	32	35	68.2	E3 SUMO-protein ligase PIAS2	Homo sapiens
Q14764	MVP	1.50732	0.591987	2.60799e-05	4.58369	16.1166	9	38	48	99.3	Major vault protein	Homo sapiens
O43818	RRP9	1.5086	0.593207	0.00460231	2.33702	25.524	8	37	45	51.8	U3 small nucleolar RNA-interacting protein 2	Homo sapiens
Q96DY7	MTBP	1.51104	0.595537	0.040846	1.38885	24.0216	2	10	12	102.2	Mdm2-binding protein	Homo sapiens
Q9HAN9	NMNAT1	1.51264	0.597072	0.0386616	1.41272	33.1927	5	25	32	31.9	Nicotinamide/nicotinic acid mononucleotide adenylyltransferase 1	Homo sapiens
Q9H4Z3	PCIF1	1.51636	0.600612	0.00213509	2.67058	25.2307	15	69	81	80.7	Phosphorylated CTD-interacting factor 1	Homo sapiens
Q9Y6Y9	LY96	1.51926	0.603368	0.0131198	1.88207	17.0762	3	11	18	18.5	Lymphocyte antigen 96	Homo sapiens
Q9H1U4	MEGF9	1.52457	0.608404	0.000485695	3.31364	19.5809	8	33	44	63	Multiple epidermal growth factor-like domains protein 9	Homo sapiens
Q5ZPR3	CD276	1.52535	0.609144	3.6665e-08	7.43575	12.9652	8	61	79	57.2	CD276 antigen	Homo sapiens
Q16082	HSPB2	1.5257	0.609468	0.00313779	2.50338	24.6865	7	39	46	20.2	Heat shock protein beta-2	Homo sapiens
Q9BTC8	MTA3	1.52615	0.609896	0.00520968	2.28319	25.7511	8	36	44	67.5	Metastasis-associated protein MTA3	Homo sapiens
Q8IXM6	NRM	1.53215	0.61556	0.0009882	3.00516	18.5046	4	21	24	29.4	Nurim	Homo sapiens
Q9BV36	MLPH	1.53699	0.620106	5.79302e-17	16.2371	8.80406	20	121	152	65.9	Melanophilin	Homo sapiens
Q5SQI0	ATAT1	1.55409	0.63607	0.0304883	1.51587	31.2846	5	23	29	46.8	Alpha-tubulin N-acetyltransferase 1	Homo sapiens
Q9NWQ8	PAG1	1.55481	0.636734	0.0251787	1.59897	24.5251	3	13	17	47	Phosphoprotein associated with glycosphingolipid-enriched microdomains 1	Homo sapiens
Q9UJ37	ST6GALNAC2	1.55525	0.637144	1.32519e-05	4.87772	10.6093	5	20	30	41.9	Alpha-N-acetylgalactosaminide alpha-2,6-sialyltransferase 2	Homo sapiens
P40189	IL6ST	1.5585	0.640159	0.0235493	1.62802	31.0398	6	29	33	103.5	Interleukin-6 receptor subunit beta	Homo sapiens
Q96JK2	DCAF5	1.55916	0.640772	1.53025e-06	5.81524	13.7255	9	40	53	104	DDB1- and CUL4-associated factor 5	Homo sapiens
Q99966	CITED1	1.56157	0.642998	0.0112881	1.94738	23.5388	3	16	18	19.9	Cbp/p300-interacting transactivator 1	Homo sapiens
O60443	DFNA5	1.5626	0.643946	1.13021e-09	8.94684	12.2758	15	80	91	54.6	Non-syndromic hearing impairment protein 5	Homo sapiens
P43121	MCAM	1.56625	0.647315	3.31001e-35	34.4802	5.5949	27	180	208	71.6	Cell surface glycoprotein MUC18	Homo sapiens
Q9H6R6	ZDHHC6	1.56886	0.649716	0.000251607	3.59928	12.2416	3	15	18	47.7	Palmitoyltransferase ZDHHC6	Homo sapiens
Q9Y234	LIPT1	1.57074	0.651445	0.00255769	2.59215	1.70997	1	6	6	42.5	Lipoyltransferase 1, mitochondrial	Homo sapiens
Q6IC98	GRAMD4	1.57344	0.653924	0.0105879	1.97519	26.2845	6	25	33	66.4	GRAM domain-containing protein 4	Homo sapiens
O60353	FZD6	1.57516	0.655497	0.0262309	1.58119	30.0494	4	21	24	79.3	Frizzled-6	Homo sapiens
Q8WV24	PHLDA1	1.57617	0.65642	0.00042354	3.37311	17.2144	5	23	30	45	Pleckstrin homology-like domain family A member 1	Homo sapiens
P35222	CTNNB1	1.57631	0.656554	9.53309e-13	12.0208	10.1527	21	92	126	85.5	Catenin beta-1	Homo sapiens
P18440	NAT1	1.57772	0.657843	0.000406537	3.3909	19.7926	7	35	40	33.9	Arylamine N-acetyltransferase 1	Homo sapiens
O15347	HMGB3	1.58096	0.660802	7.41208e-10	9.13006	12.0094	12	78	89	23	High mobility group protein B3	Homo sapiens
P05556	ITGB1	1.58118	0.661	2.23358e-34	33.651	5.8533	33	200	258	88.4	Integrin beta-1	Homo sapiens
Q6P9B6	TLDC1	1.58397	0.663542	0.00573121	2.24175	27.2148	8	49	54	51	TLD domain-containing protein 1	Homo sapiens
Q05823	RNASEL	1.59067	0.669635	1.82652e-05	4.73838	15.3455	7	34	42	83.5	2-5A-dependent ribonuclease	Homo sapiens
Q08499	PDE4D	1.59296	0.671712	1.44804e-07	6.83922	12.6141	9	44	54	91.1	cAMP-specific 3',5'-cyclic phosphodiesterase 4D	Homo sapiens
Q96F63	CCDC97	1.60206	0.679927	1.16057e-08	7.93533	12.0312	9	55	69	38.9	Coiled-coil domain-containing protein 97	Homo sapiens
Q5VZF2	MBNL2	1.60403	0.681702	0.00484327	2.31486	13.1069	2	10	12	40.5	Muscleblind-like protein 2	Homo sapiens
P60484	PTEN	1.61067	0.687658	0.0201433	1.69587	27.6345	5	20	25	47.2	Phosphatidylinositol 3,4,5-trisphosphate 3-phosphatase and dual-specificity protein phosphatase PTEN	Homo sapiens
Q9NP74	PALMD	1.61302	0.689768	0.0145982	1.8357	28.2596	6	27	33	62.8	Palmdelphin	Homo sapiens
Q5T481	RBM20	1.61643	0.692811	0.019541	1.70905	19.1128	3	11	15	134.4	RNA-binding protein 20	Homo sapiens
O43688	PPAP2C	1.61799	0.694202	0.0131196	1.88208	28.4454	5	30	32	32.6	Phospholipid phosphatase 2	Homo sapiens
O60936	NOL3	1.63211	0.706739	2.43019e-05	4.61436	15.6639	5	33	36	22.6	Nucleolar protein 3	Homo sapiens
O15403	SLC16A6	1.63664	0.710741	1.62331e-11	10.7896	9.59796	9	58	69	57.4	Monocarboxylate transporter 7	Homo sapiens
Q13356	PPIL2	1.65164	0.723902	0.00152875	2.81566	24.0687	12	57	70	58.8	Peptidyl-prolyl cis-trans isomerase-like 2	Homo sapiens
P62834	RAP1A	1.65186	0.724088	0.00347584	2.45894	22.8687	4	25	30	21	Ras-related protein Rap-1A	Homo sapiens
P17301	ITGA2	1.65395	0.725919	1.97103e-11	10.7053	10.7889	16	81	98	129.3	Integrin alpha-2	Homo sapiens
Q9P246	STIM2	1.65498	0.726816	0.00649473	2.18744	25.3475	5	28	33	84	Stromal interaction molecule 2	Homo sapiens
Q9BWM7	SFXN3	1.66728	0.737493	2.38687e-18	17.6222	7.46685	13	87	102	35.5	Sideroflexin-3	Homo sapiens
Q9BYM8	RBCK1	1.67347	0.742846	0.0401939	1.39584	32.7832	5	22	30	57.6	RanBP-type and C3HC4-type zinc finger-containing protein 1	Homo sapiens
Q9BSU1	C16orf70	1.67774	0.746523	1.41013e-07	6.85074	12.0037	7	38	42	47.5	UPF0183 protein C16orf70	Homo sapiens
Q8N8R3	SLC25A29	1.6846	0.752407	0.00343965	2.46349	24.5357	6	35	36	32.1	Mitochondrial basic amino acids transporter	Homo sapiens
O14672	ADAM10	1.68462	0.752426	4.40338e-40	39.3562	4.58467	28	155	198	84.1	Disintegrin and metalloproteinase domain-containing protein 10	Homo sapiens
Q9BZQ8	FAM129A	1.68593	0.753542	0.000567765	3.24583	21.4237	11	47	59	103.1	Protein Niban	Homo sapiens
P18084	ITGB5	1.6913	0.758132	1.0853e-20	19.9645	7.81526	25	134	155	88.1	Integrin beta-5	Homo sapiens
Q8N4Y2	CRACR2B	1.69265	0.759287	0.049202	1.30802	27.664	2	11	11	45	EF-hand calcium-binding domain-containing protein 4A	Homo sapiens
P23458	JAK1	1.70275	0.767869	5.15628e-05	4.28766	17.5234	8	41	44	133.3	Tyrosine-protein kinase JAK1	Homo sapiens
P80217	IFI35	1.70688	0.77136	0.000201518	3.69569	17.319	6	28	34	31.5	Interferon-induced 35 kDa protein	Homo sapiens
Q92823	NRCAM	1.71386	0.777251	0.0148257	1.82898	25.5034	3	17	18	143.9	Neuronal cell adhesion molecule	Homo sapiens
Q13207	TBX2	1.71401	0.777371	0.000130584	3.88411	17.6256	8	34	40	75.1	T-box transcription factor TBX2	Homo sapiens
Q6UW68	TMEM205	1.71636	0.779351	0.000927894	3.0325	18.8104	4	23	28	21.2	Transmembrane protein 205	Homo sapiens
Q14573	ITPR3	1.72105	0.783286	0.0165694	1.78069	28.5382	8	28	44	304.1	Inositol 1,4,5-trisphosphate receptor type 3	Homo sapiens
Q92786	PROX1	1.73059	0.791261	0.0479023	1.31964	29.047	2	13	15	83.2	Prospero homeobox protein 1	Homo sapiens
O75970	MPDZ	1.74378	0.802218	4.56457e-05	4.3406	18.5406	12	59	72	221.6	Multiple PDZ domain protein	Homo sapiens
P57723	PCBP4	1.74744	0.805241	0.000862972	3.064	19.9991	6	28	28	41.5	Poly(rC)-binding protein 4	Homo sapiens
Q9UQ53	MGAT4B	1.75151	0.808596	0.0441722	1.35485	35.1995	6	30	34	63.2	Alpha-1,3-mannosyl-glycoprotein 4-beta-N-acetylglucosaminyltransferase B	Homo sapiens
Q16832	DDR2	1.7521	0.809089	9.50007e-08	7.02227	13.7754	14	65	84	96.7	Discoidin domain-containing receptor 2	Homo sapiens
Q93063	EXT2	1.7622	0.817379	0.0162975	1.78788	31.2663	11	55	64	82.3	Exostosin-2	Homo sapiens
Q9BXV9	C14orf142	1.76781	0.821959	0.0439181	1.35736	33.7757	3	23	30	10.9	EKC/KEOPS complex subunit GON7	Homo sapiens
P32004	L1CAM	1.77093	0.824511	1.72603e-05	4.76295	15.0665	7	33	38	140	Neural cell adhesion molecule L1	Homo sapiens
P06396	GSN	1.77451	0.827425	2.35621e-42	41.6278	5.02777	30	210	255	85.7	Gelsolin	Homo sapiens
Q9BWH2	FUNDC2	1.78694	0.837491	0.022634	1.64524	30.8313	6	29	36	20.7	FUN14 domain-containing protein 2	Homo sapiens
P51784	USP11	1.79373	0.842964	4.05952e-12	11.3915	9.48599	12	63	69	109.8	Ubiquitin carboxyl-terminal hydrolase 11	Homo sapiens
Q14192	FHL2	1.79476	0.843789	5.07442e-14	13.2946	7.75035	12	57	74	32.2	Four and a half LIM domains protein 2	Homo sapiens
Q6ZUX7	LHFPL2	1.80826	0.8546	0.0306633	1.51338	21.9249	2	10	12	24.5	Lipoma HMGIC fusion partner-like 2 protein	Homo sapiens
P17813	ENG	1.81754	0.861988	9.03031e-07	6.0443	14.4227	11	51	65	70.6	Endoglin	Homo sapiens
Q9Y6N6	LAMC3	1.85042	0.887851	0.000559787	3.25198	9.678	2	11	12	171.2	Laminin subunit gamma-3	Homo sapiens
Q9H223	EHD4	1.85224	0.889269	1.32307e-42	41.8784	3.69105	24	122	152	61.2	EH domain-containing protein 4	Homo sapiens
P01019	AGT	1.85332	0.890109	0.0200798	1.69724	21.5081	3	12	17	53.2	Angiotensinogen	Homo sapiens
Q8IWQ3	BRSK2	1.88405	0.913841	0.0226972	1.64403	19.9778	2	10	12	81.6	Serine/threonine-protein kinase BRSK2	Homo sapiens
Q9Y2H2	INPP5F	1.8968	0.923567	6.09235e-17	16.2152	9.5417	37	176	212	128.4	Phosphatidylinositide phosphatase SAC2	Homo sapiens
P07093	SERPINE2	1.90135	0.927027	1.17303e-05	4.93069	16.3258	11	48	65	44	Glia-derived nexin	Homo sapiens
Q9Y2G5	POFUT2	1.91137	0.934605	0.0052203	2.2823	25.6151	9	36	51	50	GDP-fucose protein O-fucosyltransferase 2	Homo sapiens
O95704	APBB3	1.9212	0.942007	0.0479023	1.31964	10.4865	1	6	6	52.6	Amyloid beta A4 precursor protein-binding family B member 3	Homo sapiens
Q05639	EEF1A2	1.92356	0.943778	9.66418e-09	8.01484	12.0312	9	55	65	50.5	Elongation factor 1-alpha 2	Homo sapiens
Q9UPW0	FOXJ3	2.00827	1.00595	0.0438961	1.35757	34.5767	5	26	30	69	Forkhead box protein J3	Homo sapiens
Q02952	AKAP12	2.05698	1.04053	9.16299e-21	20.038	8.89651	47	262	297	191.5	A-kinase anchor protein 12	Homo sapiens
Q6YHK3	CD109	2.05749	1.04089	0.000139482	3.85548	16.1127	5	25	30	161.7	CD109 antigen	Homo sapiens
Q14690	PDCD11	2.06968	1.04941	0.0380538	1.4196	34.9539	9	39	50	208.7	Protein RRP5 homolog	Homo sapiens
Q99081	TCF12	2.07266	1.05148	0.0178833	1.74755	25.7053	4	17	22	73	Transcription factor 12	Homo sapiens
P21266	GSTM3	2.08027	1.05677	1.48624e-13	12.8279	8.62447	11	64	78	26.6	Glutathione S-transferase Mu 3	Homo sapiens
O75077	ADAM23	2.12823	1.08965	0.00499969	2.30106	2.52371	1	6	6	91.9	Disintegrin and metalloproteinase domain-containing protein 23	Homo sapiens
P46821	MAP1B	2.14757	1.1027	7.95099e-10	9.09958	12.6745	24	104	129	270.6	Microtubule-associated protein 1B	Homo sapiens
Q16658	FSCN1	2.24966	1.16971	1.42999e-13	12.8447	9.77304	18	94	119	54.5	Fascin	Homo sapiens
P11137	MAP2	2.25999	1.17632	9.2513e-16	15.0338	9.2224	24	117	140	199.5	Microtubule-associated protein 2	Homo sapiens
Q13015	MLLT11	2.27502	1.18588	0.00683413	2.16532	24.9934	4	25	28	10.1	Protein AF1q	Homo sapiens
Q6PIU2	NCEH1	2.42715	1.27926	0.0337743	1.47141	27.6804	3	14	17	45.8	Neutral cholesterol ester hydrolase 1	Homo sapiens
Q16610	ECM1	2.45386	1.29505	7.24337e-05	4.14006	17.8091	8	40	46	60.7	Extracellular matrix protein 1	Homo sapiens
O15399	GRIN2D	2.5769	1.36564	0.00714778	2.14583	3.11911	1	6	6	143.8	Glutamate receptor ionotropic, NMDA 2D	Homo sapiens
P16671	CD36	2.58807	1.37188	6.57624e-15	14.182	8.76196	14	82	95	53.1	Platelet glycoprotein 4	Homo sapiens
Q07820	MCL1	2.60553	1.38157	0.016593	1.78008	28.2552	4	23	24	37.3	Induced myeloid leukemia cell differentiation protein Mcl-1	Homo sapiens
P52943	CRIP2	2.82079	1.4961	2.20513e-11	10.6566	6.28247	5	31	40	22.5	Cysteine-rich protein 2	Homo sapiens
Q8IVN8	SBSPON	3.32361	1.73275	6.64895e-05	4.17725	11.1218	5	18	30	29.6	Somatomedin-B and thrombospondin type-1 domain-containing protein	Homo sapiens
P35625	TIMP3	3.64296	1.86511	0.0180487	1.74355	11.2988	2	8	8	24.1	Metalloproteinase inhibitor 3	Homo sapiens
P51690	ARSE	3.65721	1.87074	0.00053828	3.26899	19.9637	7	33	34	65.7	Arylsulfatase E	Homo sapiens
Q8NDZ6	TMEM161B	4.3435	2.11886	0.0101294	1.99442	3.84541	1	6	6	55.5	Transmembrane protein 161B	Homo sapiens
Q14195	DPYSL3	1000	1000				11	36	36	62	Dihydropyrimidinase-related protein 3	Homo sapiens
Q12756	KIF1A	1000	1000				7	19	19	191.1	Kinesin-like protein KIF1A	Homo sapiens
P29317	EPHA2	1000	1000				6	18	18	108.3	Ephrin type-A receptor 2	Homo sapiens
Q9BQ04	RBM4B	1000	1000				3	8	8	40.1	RNA-binding protein 4B	Homo sapiens
P56199	ITGA1	1000	1000				2	6	6	130.8	Integrin alpha-1	Homo sapiens
Q8NF64	ZMIZ2	1000	1000				2	6	6	96.5	Zinc finger MIZ domain-containing protein 2	Homo sapiens
A6NNF4	ZNF726	1000	1000				1	4	4	85.5	Zinc finger protein 726	Homo sapiens
A9Z1Z3	FER1L4	1000	1000				2	4	4	201	Fer-1-like protein 4	Homo sapiens
Q0D2J5	ZNF763	1000	1000				1	4	4	46.1	Zinc finger protein 763	Homo sapiens
Q96SL4	GPX7	1000	1000				2	4	4	21	Glutathione peroxidase 7	Homo sapiens
O94955	RHOBTB3	1000	1000				1	3	3	69.4	Rho-related BTB domain-containing protein 3	Homo sapiens
P51531	SMARCA2	1000	1000				2	3	3	181.3	Probable global transcription activator SNF2L2	Homo sapiens
Q8N474	SFRP1	1000	1000				1	3	3	35.4	Secreted frizzled-related protein 1	Homo sapiens
Q9BWK5	MRI	1000	1000				1	3	3	16.8	Modulator of retrovirus infection homolog	Homo sapiens
Q9H160	ING2	1000	1000				1	3	3	32.8	Inhibitor of growth protein 2	Homo sapiens

## Sheet: Supp Table 5. GO-proteome
Supplementary Table 5. Gene Ontology enrichment analysis of the differentially-abundant proteins in SF3B1R625G versus SF3B1WT Mel202 cells (at least 3 detected peptides per protein in all replicates, absolute fold change ≥ 1.2, p-value ≤ 0.05). Both under-represented and over-represented proteins are shown with the corresponding enriched KEGG pathway.
	Category	Term	Count	%	PValue	Genes	List Total	Pop Hits	Pop Total	Fold Enrichment	Bonferroni	Benjamini	FDR
Under-represented proteins in SF3B1-R625G Mel202 cells	KEGG_PATHWAY	ptr01130:Biosynthesis of antibiotics	25	0.03577407953293362	6.325589971537711E-10	GCDH, RPE, AK3, DLST, OGDHL, MSMO1, UAP1, AK4, ENO3, CBS, AMDHD2, PPAT, PHGDH, PGM1, PCK2, FDPS, ARG2, GOT1, PYCR1, PGD, RPIA, CTH, OGDH, ALDOC, DLD	180	211	6946	4.572143233280674	1.2904202872920933E-7	1.2904203541936931E-7	1.2334900444498536E-7
	KEGG_PATHWAY	ptr01100:Metabolic pathways	65	0.09301260678562741	1.8206938884283583E-9	COX7B, OGDHL, MSMO1, NADSYN1, ENO3, NAPRT, PPAT, ENPP1, UQCRFS1, PHGDH, PGM1, ARG2, GAA, DCXR, CAD, PGD, MUT, COASY, APRT, TST, NDUFS6, NDUFS5, ALDH1A1, HMBS, UQCRC1, POLR1E, ALDOC, UQCRC2, DLD, GCDH, GALT, UQCRB, RPE, TYRP1, DLST, NDUFB1, UAP1, AK4, PPOX, HSD17B8, SRM, POLD3, NT5C, MAN2A1, CBS, POLD2, COX11, LTA4H, CKB, PCK2, FDPS, NDUFA7, GOT1, PYCR1, COQ7, RPIA, POLE4, GALNS, COQ3, ALDH6A1, UQ…	180	1207	6946	2.0781091779434777	3.7142149289515203E-7	1.8571077661969256E-7	1.7751765412176493E-7
	KEGG_PATHWAY	ptr01200:Carbon metabolism	13	0.018602521357125482	3.623856421426136E-5	GOT1, RPE, DLST, OGDHL, PGD, MUT, ENO3, RPIA, ALDH6A1, OGDH, PHGDH, ALDOC, DLD	180	115	6946	4.362222222222221	0.0073655415152158454	0.0024642223665697722	0.0023555066739269883
	KEGG_PATHWAY	ptr01230:Biosynthesis of amino acids	10	0.014309631813173447	6.88543653076231E-5	RPIA, ARG2, GOT1, CBS, CTH, RPE, PYCR1, PHGDH, ALDOC, ENO3	180	70	6946	5.512698412698413	0.013948578502484765	0.0035115726306887782	0.003356650308746626
	KEGG_PATHWAY	ptr05012:Parkinson's disease	13	0.018602521357125482	4.6276767697283813E-4	NDUFA7, COX7B, UQCRB, NDUFB1, UBE2G1, UQCRQ, NDUFS6, NDUFS5, UQCRC1, CYCS, UQCRFS1, UBA1, UQCRC2	180	150	6946	3.34437037037037	0.09010535103744732	0.018880921220491793	0.018047939401940688
	KEGG_PATHWAY	ptr00230:Purine metabolism	13	0.018602521357125482	0.0016305031061296582	AK3, AK4, NUDT5, APRT, POLE4, NT5C, POLD3, IMPDH2, PPAT, POLD2, POLR1E, ENPP1, PGM1	180	173	6946	2.8997430956968526	0.28315389578511774	0.05543710560840838	0.05299135094921389
	KEGG_PATHWAY	ptr04932:Non-alcoholic fatty liver disease (NAFLD)	12	0.017171558175808135	0.0024629893497313234	MAPK9, NDUFA7, COX7B, UQCRB, UQCRQ, NDUFS6, NDUFS5, UQCRC1, CYCS, UQCRFS1, NDUFB1, UQCRC2	180	158	6946	2.9308016877637133	0.39532829797722735	0.0659289611065585	0.06302033046950445
	KEGG_PATHWAY	ptr00190:Oxidative phosphorylation	11	0.015740594994490792	0.002585449455159157	NDUFA7, COX7B, UQCRB, UQCRQ, NDUFS6, NDUFS5, UQCRC1, COX11, UQCRFS1, NDUFB1, UQCRC2	180	136	6946	3.121160130718954	0.4102842809601501	0.0659289611065585	0.06302033046950445
	KEGG_PATHWAY	ptr03440:Homologous recombination	5	0.007154815906586723	0.0061199188780569295	POLD3, RAD50, MRE11, POLD2, NBN	180	29	6946	6.653256704980842	0.71415322313181	0.13871816123595707	0.13259824235790016
	KEGG_PATHWAY	ptr00030:Pentose phosphate pathway	5	0.007154815906586723	0.0069218503109785	RPIA, RPE, ALDOC, PGD, PGM1	180	30	6946	6.431481481481482	0.757551789864829	0.14120574634396138	0.13497608106408077
	KEGG_PATHWAY	ptr00020:Citrate cycle (TCA cycle)	5	0.007154815906586723	0.008727545634994702	OGDH, DLST, OGDHL, DLD, PCK2	180	32	6946	6.029513888888888	0.8327447445555279	0.16185630086717448	0.15471558171126973
	KEGG_PATHWAY	ptr03410:Base excision repair	5	0.007154815906586723	0.013203132821643124	POLD3, POLE4, NTHL1, POLD2, LIG3	180	36	6946	5.359567901234568	0.9335548237243109	0.2244532579679331	0.21455090835170076
	KEGG_PATHWAY	ptr00270:Cysteine and methionine metabolism	5	0.007154815906586723	0.014512670646273856	TST, GOT1, CBS, CTH, SRM	180	37	6946	5.214714714714715	0.9493227378535545	0.22773729321845126	0.21769005969410785
	KEGG_PATHWAY	ptr05010:Alzheimer's disease	11	0.015740594994490792	0.015843153993082882	NDUFA7, COX7B, UQCRB, UQCRQ, NDUFS6, NDUFS5, UQCRC1, CYCS, UQCRFS1, NDUFB1, UQCRC2	180	177	6946	2.398179535467671	0.9615301187814961	0.23085738675635056	0.22067250204651156
	KEGG_PATHWAY	ptr00260:Glycine, serine and threonine metabolism	5	0.007154815906586723	0.0205587904400729	CBS, CTH, PHGDH, DLD, GCAT	180	41	6946	4.705962059620596	0.9855593063564313	0.2795995499849914	0.2672642757209477
	KEGG_PATHWAY	ptr03420:Nucleotide excision repair	5	0.007154815906586723	0.02597472889982413	POLD3, POLE4, ERCC4, POLD2, RAD23A	180	44	6946	4.38510101010101	0.9953406443716155	0.3281576040450961	0.3136800626901654
	KEGG_PATHWAY	ptr05016:Huntington's disease	11	0.015740594994490792	0.029578842764905813	NDUFA7, COX7B, UQCRB, UQCRQ, NDUFS6, NDUFS5, UQCRC1, CYCS, UQCRFS1, NDUFB1, UQCRC2	180	196	6946	2.165702947845805	0.9978127807167497	0.3281576040450961	0.3136800626901654
	KEGG_PATHWAY	ptr00130:Ubiquinone and other terpenoid-quinone biosynthesis	3	0.004292889543952034	0.03117440120940316	COQ3, NQO1, COQ7	180	11	6946	10.524242424242425	0.998436479759021	0.3281576040450961	0.3136800626901654
	KEGG_PATHWAY	ptr00330:Arginine and proline metabolism	5	0.007154815906586723	0.032172314122068245	ARG2, GOT1, PYCR1, CKB, SRM	180	47	6946	4.1052009456264775	0.998732930434704	0.3281576040450961	0.3136800626901654
	KEGG_PATHWAY	ptr00280:Valine, leucine and isoleucine degradation	5	0.007154815906586723	0.032172314122068245	ALDH6A1, OXCT1, ACSF3, DLD, MUT	180	47	6946	4.1052009456264775	0.998732930434704	0.3281576040450961	0.3136800626901654
	KEGG_PATHWAY	ptr00760:Nicotinate and nicotinamide metabolism	4	0.005723852725269378	0.03763673547911838	NT5C, NAPRT, ENPP1, NADSYN1	180	29	6946	5.322605363984675	0.99960082486099	0.3631728172840262	0.34715048710973084
	KEGG_PATHWAY	ptr00310:Lysine degradation	5	0.007154815906586723	0.03916569598161066	GCDH, COLGALT2, OGDH, DLST, OGDHL	180	50	6946	3.8588888888888886	0.9997114015469608	0.3631728172840262	0.34715048710973084
	KEGG_PATHWAY	ptr03450:Non-homologous end-joining	3	0.004292889543952034	0.04275049280479143	RAD50, MRE11, PRKDC	180	13	6946	8.905128205128205	0.9998653733951052	0.3791782840077153	0.3624498303014925
	KEGG_PATHWAY	ptr04260:Cardiac muscle contraction	6	0.008585779087904068	0.0548940946459755	COX7B, UQCRB, UQCRQ, UQCRC1, UQCRFS1, UQCRC2	180	80	6946	2.8941666666666666	0.9999900455500581	0.46659980449079175	0.44601451899855094
	KEGG_PATHWAY	ptr04910:Insulin signaling pathway	8	0.011447705450538756	0.06520761131920369	MAPK9, PPP1CC, SHC2, FASN, PHKG2, PHKB, PTPRF, PCK2	180	138	6946	2.237037037037037	0.9999989385630793	0.5320941083647022	0.5086193682897888
	KEGG_PATHWAY	ptr00010:Glycolysis / Gluconeogenesis	5	0.007154815906586723	0.08601635010444854	ALDOC, DLD, ENO3, PGM1, PCK2	180	65	6946	2.9683760683760685	0.9999999892492426	0.672909006050295	0.6432218440186644
	KEGG_PATHWAY	ptr04152:AMPK signaling pathway	7	0.010016742269221413	0.08906148609489199	EEF2K, SCD, FASN, PPP2R5A, PPP2R3A, PCK2, CAMKK2	180	120	6946	2.251018518518519	0.9999999945578678	0.672909006050295	0.6432218440186644
	KEGG_PATHWAY	ptr00100:Steroid biosynthesis	3	0.004292889543952034	0.09269298354335542	SOAT1, MSMO1, LIPA	180	20	6946	5.788333333333333	0.9999999975908105	0.6753345943873038	0.645540421105511
Over-represented proteins in SF3B1-R625G Mel202 cells	KEGG_PATHWAY	cfa04510:Focal adhesion	20	0.024129236189028437	1.0314143740238804E-5	ITGB1, ITGB5, SRC, LAMC3, COL11A1, ITGA2, ITGA1, PTEN, ARHGAP5, RAP1B, DIAPH1, RAP1A, CCND1, ZYX, CTNNB1, FLNA, ITGAV, GRB2, ITGA5, MET	201	79	6750	4.2508974116757985	0.10512357800414662	0.04645926252471763	0.045618370895310976
	KEGG_PATHWAY	cfa05410:Hypertrophic cardiomyopathy (HCM)	10	0.012064618094514219	5.024513137593454E-4	ITGB1, PRKAB2, ITGB5, TPM4, ITGA2, ITGA1, PRKAG1, ITGAV, ITGA5, EMD	201	195	6750	2.7554535017221586	0.13013891862821703	0.04645926252471763	0.045618370895310976
	KEGG_PATHWAY	cfa05205:Proteoglycans in cancer	16	0.01930338895122275	6.306687220549905E-4	ITGB1, ITGB5, SRC, ITGA2, FZD6, HSPB2, ITPR3, CBL, CCND1, TIMP3, CTNNB1, FLNA, ITGAV, GRB2, ITGA5, MET	201	67	6750	4.009801737580752	0.5375793493979676	0.1497719381955432	0.14706113388431163
	KEGG_PATHWAY	cfa05412:Arrhythmogenic right ventricular cardiomyopathy (ARVC)	8	0.009651694475611376	0.0034838733036850725	ITGB1, ITGB5, ITGA2, ITGA1, CTNNB1, ITGAV, ITGA5, EMD	201	233	6750	2.306066235346871	0.5620762295948063	0.1497719381955432	0.14706113388431163
	KEGG_PATHWAY	cfa04144:Endocytosis	16	0.01930338895122275	0.003729275178627871	GIT2, SRC, VPS37A, HSPA2, CBL, RAB22A, PML, RAB11B, EPN2, RAB31, EHD4, ZFYVE16, NEDD4, TRAF6, CHMP1A, LDLR	201	87	6750	3.474009264024704	0.5936187854661639	0.1497719381955432	0.14706113388431163
	KEGG_PATHWAY	cfa04512:ECM-receptor interaction	9	0.010858156285062795	0.004066206466847327	ITGB1, ITGB5, LAMC3, COL11A1, ITGA2, ITGA1, ITGAV, ITGA5, CD36	201	117	6750	2.8702640642939152	0.8181565995508053	0.24257890033531837	0.2381883320034574
	KEGG_PATHWAY	cfa04142:Lysosome	10	0.012064618094514219	0.00768349458075669	CTSA, AP3M2, AP3M1, ATP6AP1, SMPD1, PSAP, SLC17A5, TCIRG1, CTSD, CTSB	201	83	6750	3.2368279086495235	0.9169058363653478	0.2925560609083836	0.2872609285842499
	KEGG_PATHWAY	cfa05222:Small cell lung cancer	8	0.009651694475611376	0.011193804629712078	ITGB1, CCND1, APAF1, LAMC3, TRAF6, ITGA2, PTEN, ITGAV	201	84	6750	3.1982942430703627	0.929265024342836	0.2925560609083836	0.2872609285842499
	KEGG_PATHWAY	cfa05414:Dilated cardiomyopathy	8	0.009651694475611376	0.011914047729300688	ITGB1, ITGB5, TPM4, ITGA2, ITGA1, ITGAV, ITGA5, EMD	201	136	6750	2.4692712906057945	0.986525245233243	0.4036032474568741	0.39629821130380843
	KEGG_PATHWAY	cfa04145:Phagosome	10	0.012064618094514219	0.019299733020792492	ITGB1, ATP6AP1, ITGB5, TUBB3, ITGA2, ITGAV, ITGA5, CD36, TCIRG1, SEC22B	201	337	6750	1.793702112582488	0.9922337383940454	0.4036032474568741	0.39629821130380843
	KEGG_PATHWAY	cfa04151:PI3K-Akt signaling pathway	18	0.02171631257012559	0.02174191018489658	ITGB1, ITGB5, LAMC3, COL11A1, ITGA2, ITGA1, PTEN, PPP2R5D, PPP2R2A, PPP2R5C, CCND1, ITGAV, GRB2, ITGA5, MET, JAK1, MCL1, EPHA2	201	139	6750	2.415977665628691	0.9925317707197235	0.4036032474568741	0.39629821130380843
	KEGG_PATHWAY	cfa05206:MicroRNAs in cancer	10	0.012064618094514219	0.02191510845919678	NOTCH2, CCND1, PTEN, TIMP3, GRB2, VIM, ITGA5, DICER1, MET, MCL1	201	122	6750	2.4773672620504033	0.9981138548583209	0.4757709257534039	0.4671596872782292
	KEGG_PATHWAY	cfa04152:AMPK signaling pathway	9	0.010858156285062795	0.027986525044317877	PRKAB2, PFKFB3, CCND1, PRKAG1, PPP2R2A, PPP2R5D, PPP2R5C, CD36, RAB11B	201	83	6750	2.832224420068333	0.9996934973730303	0.5674279838962265	0.5571577941424486
	KEGG_PATHWAY	cfa04146:Peroxisome	7	0.008445232666159952	0.03594566413822249	PRDX5, PRDX1, IDH1, IDH2, PXMP2, ACSL3, ABCD1	201	107	6750	2.510810433812247	0.9998493558194589	0.5751777189590528	0.5647672625073052
	KEGG_PATHWAY	cfa05145:Toxoplasmosis	8	0.009651694475611376	0.03903921169405336	ITGB1, LAMC3, TRAF6, LY96, HSPA2, LDLR, GNAI2, JAK1	201	65	6750	3.099885189437428	0.9999366252104656	0.591130636429066	0.5804314393896259
	KEGG_PATHWAY	cfa04720:Long-term potentiation	6	0.007238770856708531	0.04279678815776044	RAP1B, RPS6KA3, RAP1A, CAMK4, ITPR3, GRIN2D	201	135	6750	2.2388059701492535	0.9999743186498561	0.6071157793015618	0.5961272584092259
	KEGG_PATHWAY	cfa04514:Cell adhesion molecules (CAMs)	9	0.010858156285062795	0.04670121379242783	ITGB1, CNTNAP1, ALCAM, ITGAV, NRCAM, L1CAM, F11R, ICAM1, CD276	201	116	6750	2.316006176016469	0.999997124983237	0.6546805503451835	0.6428311286194788
	KEGG_PATHWAY	cfa04670:Leukocyte transendothelial migration	8	0.009651694475611376	0.05610002502487252	ITGB1, RAP1B, RAP1A, CTNNB1, ARHGAP5, F11R, ICAM1, GNAI2	201	49	6750	3.4267438318611028	0.9999972466924197	0.6546805503451835	0.6428311286194788
	KEGG_PATHWAY	cfa00520:Amino sugar and nucleotide sugar metabolism	5	0.006032309047257109	0.05628475319709722	UGP2, CMAS, GNPDA2, RENBP, HK1	201	119	6750	2.257619465696726	0.9999993869332215	0.6761943774592134	0.6639555651975082
	KEGG_PATHWAY	cfa04722:Neurotrophin signaling pathway	8	0.009651694475611376	0.06267721231474957	RAP1B, MAP3K3, RPS6KA3, RAP1A, KIDINS220, CAMK4, TRAF6, GRB2	201	96	6750	2.448694029850746	0.9999996235367737	0.6761943774592134	0.6639555651975082
	KEGG_PATHWAY	cfa04070:Phosphatidylinositol signaling system	7	0.008445232666159952	0.06474320690955827	INPP5B, PTEN, INPP5K, ITPR3, PI4K2A, CDS2, MTM1	201	121	6750	2.2203034414703344	0.9999997950768639	0.6761943774592134	0.6639555651975082
	KEGG_PATHWAY	cfa04071:Sphingolipid signaling pathway	8	0.009651694475611376	0.06731346743937872	SPTLC1, SMPD1, PTEN, PPP2R2A, PPP2R5D, PPP2R5C, CTSD, GNAI2	201	127	6750	2.1154072158890584	0.9999999944680366	0.7770140813951597	0.7629504781119892
	KEGG_PATHWAY	cfa04611:Platelet activation	8	0.009651694475611376	0.08243368245308275	ITGB1, RAP1B, RAP1A, SRC, COL11A1, ITGA2, ITPR3, GNAI2	201	79	6750	2.550538447005479	0.999999996541363	0.7770140813951597	0.7629504781119892
	KEGG_PATHWAY	cfa05100:Bacterial invasion of epithelial cells	6	0.007238770856708531	0.08438161969902186	ITGB1, SRC, CTNNB1, ITGA5, CBL, MET	201	209	6750	1.767478397486253	0.9999999993440544	0.8065955835664961	0.7919965684793197
	KEGG_PATHWAY	cfa04810:Regulation of actin cytoskeleton	11	0.01327107990396564	0.0912438442948525	ITGB1, DIAPH1, GSN, ABI2, ITGB5, SRC, ITGA2, ITGA1, ITGAV, ITGA5, IQGAP2
